# Supplementary material for: A novel spectral analysis-based grading system for gastrointestinal activity
Source: PLoS One. 2025 Jun 2;20(6):e0323440. doi: 10.1371/journal.pone.0323440 (PMC12129166; doi:10.1371/journal.pone.0323440)
Supplement: S1 Table — (CSV) [file pone.0323440.s001.csv]

SpecCentroid	SpecCrest	SpecDecrease	SpecEntropy	SpecFlatness	SpecKurtosis	SpecRolloff	SpecSkewness	SpecSlope	SpecSpread	HarmonicRatio	ActivityPercent
48.5039160794899	21.5347274051189	4.19751580147852	0.0412592949246715	0.000245986633809396	11334.3048690323	124.621413665726	36.594113855211	2.29967278051343e-10	74.8895457018269	0.0245916549327225	3.58163265306122
56.1740378786814	27.2123807898327	4.36065153314436	0.0510307532088541	0.000186913715635988	7558.89585306978	132.750517114139	26.2193392180058	4.14760622138767e-11	65.871611371754	0.0702341664285605	6.09523809523809
76.9732875742764	27.3793328421692	4.9598013601625	0.0621485751842971	0.000274946594153387	8444.02463993369	273.945263530002	29.5889291565026	6.81487627388305e-12	110.147992755207	0.0312780054330704	2.9750566893424
27.7368658763416	22.4342278041124	5.53563722317154	0.0325851597412152	0.00034437728354873	11677.9784602694	95.2915765024907	40.0962836854757	4.10068694460275e-10	71.172142345327	0.017062051054451	2.84467120181406
76.6683166850788	31.0054141023775	4.93484078111701	0.0694998744403814	0.000240014223539249	9115.02685986816	245.844946077462	32.6909117308082	4.90248710909571e-11	97.843624834968	0.0342536378094495	1.03514739229025
24.6576959439387	21.5360698465868	5.58177300486145	0.0250953030793413	0.000350912672265081	11685.3968150208	40.8176886132468	38.6705382850301	1.77132014651018e-10	72.9758038609808	0.0392518548977271	5.82312925170068
51.4939817553505	19.837447872103	4.27492906913634	0.0350649218504502	0.00027513641363432	11207.5557601212	243.598726381682	37.1159824207959	2.29961134660597e-10	102.785666172536	0.0114403539828423	0
68.6869514810066	27.0715099192635	5.01571901491689	0.0611084411833352	0.000486952786502083	6468.41903310769	285.266407788721	23.025726396886	9.68957443083527e-12	120.406204277515	0.0411555332559415	3.04761904761905
35.0456471241123	22.5421582398881	4.64512785203223	0.0374151602976762	0.000301705569886938	10839.715662827	89.6269701722833	36.1582326470508	5.16266033800108e-11	78.7060034306255	0.0107808268460341	1.42630385487528
20.1639817557489	15.9088231091862	4.49622139324588	0.0179679511740351	0.000248791946315453	11899.8008607755	61.9034977733591	39.9490051487071	7.77065101496644e-10	59.6772924076927	0.000185634283207324	0.880952380952381
104.359436705923	35.8604266002338	5.44943150513688	0.0730615320289127	0.000216720206808568	10612.9351001769	265.136408719896	36.6144285766731	2.69109931884659e-10	98.3233862978339	0.148270553409999	39.5068027210884
44.3061569941319	28.1033348371858	4.94307346401623	0.0507549655579372	0.000194539747946574	10595.8016396801	113.673862977639	37.3283994543389	2.84555716414069e-10	60.8721026381843	0.0582164327835773	20.8945578231293
25.9075014693374	29.1080987126409	7.38882658233851	0.0245650515484002	0.000198554149140969	10729.5367799694	37.5224827783799	39.5125642183078	1.0058020120879e-09	49.1973998492992	0.121761862880177	3.69274376417234
45.8514157260759	24.0663382855122	4.43365249892512	0.0453809188689855	0.000143976157641979	10636.6555430431	139.453065344068	36.9274820201427	1.30814036791922e-08	58.9542393239279	0.0467154072041039	7.49206349206349
23.0991859170815	18.3565316243043	4.18436643794252	0.0309097593371188	0.00018969212811801	12844.6000931914	99.1835193783779	43.0138906659812	2.03431820995014e-09	56.1168661762654	0.000979417120010501	0.962585034013605
26.6494378304382	16.6385429550204	4.13391702216327	0.0280211960040713	0.000216671874774473	11486.6019497174	71.6511824492256	39.0379179458677	2.92104950011317e-10	57.0167489044424	0.00927732321415229	1.51814058956916
56.1791749785416	27.2089843284705	4.36071259387169	0.0510353955008254	0.000186706681243928	7560.47525196224	132.750517114139	26.2260655153516	4.14759293931878e-11	65.8541926184928	0.0702175334241684	6.09523809523809
52.9011666382497	23.9460144896784	4.77319980488277	0.0479736262013506	0.000359170068618755	8821.23262799946	223.990121956463	30.8946223950037	5.78277284138611e-11	104.343143736029	0.00740401527753109	7.46258503401361
43.6716144805135	24.0117164792234	5.07007099691061	0.0450492163682801	0.000308620262815565	10958.1755142136	151.511163509679	36.3943900146942	1.76477957201378e-10	81.2245033946771	0.0224030755445741	2.9421768707483
34.1379183425697	21.3955138262929	4.17667153774068	0.040981541661755	0.000230577029221261	10034.2114501658	99.7998144586038	32.9710158065539	2.20178283789288e-10	64.957207086072	0.0121326402446438	0
18.7814276433336	20.2656598113441	4.95581743597634	0.0179095414858315	0.000282130828414672	11962.474350922	31.6148488566843	42.0900494059399	3.67030183159451e-10	65.3499587062583	0.0391901158749743	3.08503401360544
19.6909307589276	22.0102366187889	5.68506954790693	0.0215837488409102	0.000326136007435077	11588.8737841991	26.9058166144455	38.7221107337279	2.45909997949969e-10	62.8231828584815	0.0282642598904274	0.731292517006803
64.4924349085758	27.0012385169576	5.280932547526	0.0578842244044533	0.00032348317578418	8885.90297662869	209.975203741856	31.7499150239719	1.62656664396099e-10	91.1271301011883	0.0514311373616023	7.15986394557823
18.7805910690409	20.2634393288299	4.95576516884068	0.0179114909959296	0.000282071981435347	11963.9857402589	31.6148488566843	42.0946284757239	3.67030322632026e-10	65.3492048929363	0.039190074109115	3.08503401360544
37.8229537743025	20.8131282972617	4.79564164528251	0.0384413944410939	0.000357143598831035	10473.7571452822	105.852569801513	34.6491732234283	2.53391970608794e-10	81.9325004440531	0.022559096042361	0.795918367346939
31.4908186983526	17.3005843465532	4.42839846783036	0.0233498618653021	0.000319637912186476	11840.2158342562	135.832851515151	39.5741028362054	3.28231039261318e-10	76.8040184331253	0.00790265266144086	4.45011337868481
19.8521010787082	21.3483295698616	5.34803587752085	0.0211094217642567	0.000298653820298666	12296.4386531941	30.3137337711628	40.0301928583335	4.7940223282794e-11	62.4465831177299	0.0044832530602204	13.2063492063492
21.8783260446713	24.3950758649449	5.82464538063511	0.0276639174142188	0.000241589441326352	11337.2893288226	47.6805660826224	38.3455292224981	3.64055756757747e-10	56.9010665907286	0.0304299546057406	5.77097505668934
113.532625492935	37.9547941827012	5.30638523518032	0.0912550752460236	0.000236886076591084	6850.43363939071	332.362847849014	26.7015978816532	4.50045735633566e-11	113.279740932513	0.0830471856607662	1.59183673469388
31.6470678789509	17.3127894516882	4.42864066427865	0.0234048883001873	0.000320640758975625	11844.1550995425	135.832851515151	39.5785930673185	3.28232509071104e-10	76.850473027588	0.00790145749285224	4.45011337868481
51.1601838876452	19.4602299245567	4.27641159911837	0.0405801327524627	0.000240253447728161	10868.364429635	215.62201611468	35.9191687722442	1.93730327965803e-10	107.336077222487	0.00565275612011009	1.11451247165533
26.7275591004171	19.0321701591776	4.66380929094685	0.0255673393222584	0.000250825637317067	11721.4407886581	47.0150526379451	39.1263436926794	2.96840526606496e-10	60.7359334271685	0.0498299678962827	6.38775510204082
21.1035108000202	21.7634247008214	5.49196039973378	0.0201661187694169	0.000267756019869649	12134.3369976806	28.8580883264004	41.5187675786484	4.02903109841028e-11	67.5810613321418	0.0681206219300167	11.0294784580499
20.0389612192754	21.0218923554364	5.23184127034416	0.0249018008991699	0.000301272871584886	11939.9597341147	38.5386722242771	40.6503391129112	1.18854225331889e-10	62.6362536483349	0.00332455367098125	1.05668934240363
103.651855331237	38.9388668093735	5.79854455925693	0.0871210495847749	0.000247957961545315	8152.82262897289	294.307926758898	31.4559691091788	2.9351779023377e-11	110.111990046898	0.101941681484367	6.84240362811791
26.7255558694681	19.0326976899096	4.66378643912946	0.0255676995744612	0.00025076014809706	11723.9543943215	47.0150526379451	39.1330663451694	2.96840150807386e-10	60.7367141141727	0.0498283722202327	6.38775510204082
38.2489747648402	21.1236276163857	4.54968881118326	0.0409944184172348	0.000204014113708584	11174.3013063333	95.4604094824755	36.5902343549849	2.59548370875359e-10	66.2773182064362	0.0378520711131043	0
21.7145249506326	18.5543721458277	4.49135574400004	0.0214886450683906	0.000238383153795599	11922.0858761043	45.8770776696311	39.6914181685238	2.87601990947891e-10	61.5815023884947	0.0317537398219552	2.79818594104308
19.4461309744449	22.238773713026	5.23899687536043	0.0193801592615177	0.000248737882807264	11801.5850889016	29.1194893917119	40.4143519482334	4.0178984955496e-11	58.7708841105847	0.0421851109320154	21.4784580498866
25.7826449272878	22.9125849933516	5.1714779607823	0.0272876297895329	0.00029511247769429	11778.4840375443	46.2458604829108	41.0859372501896	3.49226766284487e-10	63.0434332248185	0.0482484636657994	2.51927437641723
105.521212716236	36.9811984161856	5.28671678960215	0.0836197284518744	0.000282636729685216	7720.57573787799	311.751799212935	29.4287238083557	3.68887506530624e-11	107.981773021631	0.0771110218591055	1.19274376417234
21.7223440900032	18.5560143181323	4.49131046511491	0.0214881874253018	0.000238765771383856	11920.9810612317	45.8770776696311	39.6918074747436	2.87602151327795e-10	61.6095568095493	0.0317557193771284	2.79818594104308
69.0208461782625	21.6383769445535	4.47493503415097	0.0498176301761359	0.000354011655295579	11718.2098914172	313.28120148529	37.175664185571	2.9362667485498e-10	132.987141657333	0.00820104054647607	1.67120181405896
45.7584981039586	20.8682510649494	4.88686983152975	0.03438303797499	0.000377919512874602	11506.8565942177	200.674294941681	38.2241925793565	3.01933063603855e-10	100.164810375668	0.030719590580056	11.0884353741497
18.6360856768047	20.6679344985707	5.23153595724471	0.0167090396312115	0.000256513358773556	11700.3321094034	17.2350181712133	39.4343357496522	4.30895092748407e-11	62.3122243725854	0.00107061392520473	18.5759637188209
23.7098762221013	22.0982669427881	5.5436387239599	0.0259677729758966	0.000338507042678112	11670.5187973576	53.8901998148491	39.7539498601343	2.78099970030702e-10	64.7454632378777	0.0316156530267328	0
117.992574479567	42.2957467221813	5.83061925984734	0.0910606406882708	0.000282551647678432	8102.12319952824	292.231790393417	30.3109605029021	3.27011906529471e-11	107.888796030995	0.1071237156262	3.50113378684807
45.851543494185	20.8756711328403	4.88647952841097	0.0344294276246396	0.000376535202188297	11506.8232512766	200.674294941681	38.2331757942403	3.01933819764229e-10	100.110257253748	0.0307346877743373	11.0884353741497
64.0593823890733	32.1225234480216	5.53393808363959	0.0664058550429961	0.000285006447247617	9439.17437828425	236.293017587644	31.0576180367404	1.94364865020639e-10	105.05261399923	0.0433072873557686	0.95578231292517
30.3825998304156	24.3962007221537	5.84465489106904	0.0338289305122752	0.000222576758250373	11305.0269119529	103.839117544569	38.2450897850253	3.92981122067338e-11	69.8414838229718	0.0569568295280911	29.3151927437642
21.3559075522063	21.4298082861796	5.56068534479212	0.021729167263332	0.000248596575017983	11965.9363952918	33.3338184506579	39.4358134249384	5.3234734557705e-10	60.275321027507	0.0453473158242415	1.30045351473923
88.1249819511908	35.184299553267	5.41945169642823	0.0773773987568533	0.000256591051380278	8172.60186583805	278.312754671397	29.510870769965	2.23032130231878e-11	100.841238882085	0.0733532191764273	0
49.9817900067437	18.7246223691203	4.39379289156456	0.0389478456311964	0.00028451593678654	10649.1857084207	219.104720057034	35.0519678475885	3.04160968588543e-10	99.0204494842306	0.0544931924555634	0
18.5899476830527	16.0716707200556	4.77947038472902	0.0139415485915141	0.000270600843195661	11947.9342766244	33.2807330503125	40.5448382263669	3.23513425175526e-10	64.2153993563574	0.0135879976652792	5.8469387755102
20.5359971109484	19.7287790224535	5.12743712702441	0.0228369384891883	0.00027695452686829	11543.7143440529	33.7311680574616	39.9342946333931	3.02889730228025e-11	64.7573514231898	0.015330427242575	7.11111111111111
32.0683564414677	24.9189841345259	5.58159147067421	0.0359675233182025	0.00041953945411627	11948.9426257278	72.4687876666869	39.2368933572965	5.21952691535349e-10	70.6967999333888	0.050193230974498	2.27551020408163
70.2158618077906	28.5868972912949	4.75842395008703	0.0643210262033918	0.000218965439181096	6836.50770356131	247.940461575776	25.9978969800024	3.91450253044268e-11	90.1758256583052	0.0464082490058718	1.82993197278912
18.5801108881889	16.0699986196006	4.77928795315246	0.0139321092703386	0.00027029604199062	11946.8438004541	33.2807330503125	40.5486060996823	3.2351506679071e-10	64.1787982577034	0.0135841834105273	5.8469387755102
34.332231510237	19.0964910523275	4.27774569232438	0.0384209080495383	0.000254675254659995	10982.4683132661	140.276132066947	35.6695486147379	2.69600185738551e-10	84.4180571110161	0.0118444801998832	0.795918367346939
20.1990634060862	20.7300766651631	5.41031091463526	0.0207030461672895	0.000213311197901925	11542.6510731175	81.7227394943281	40.4876748809906	3.48554807189809e-11	58.249666832303	0.00879883792257804	22.9297052154195
20.8255830149626	20.9056895600019	5.573574755554	0.0192291389758523	0.000297966252579007	12099.6979464617	26.0108119996017	38.7235012022191	2.39093063407644e-10	64.0116744858379	0.0073711868041781	0.976190476190476
58.8780142923524	22.753779430734	4.74385566291854	0.0516467612676846	0.000253546086478952	8371.93107212348	194.815071033288	28.8728745181463	1.95071258071272e-11	98.5115994225352	0.0434556745137045	0
48.6298570379883	26.7042047009724	4.80994447190004	0.0535445254722618	0.000238983710692552	10168.1124871433	126.9592555962	33.561274771246	2.65884569305918e-10	77.835379677201	0.0463511563144597	0
23.6142376164798	18.2153076818001	4.55189382237356	0.0248712421667624	0.000295820725439956	12352.0854937406	58.4478706683865	41.4661000585	2.90649564700378e-10	70.2928164768508	0.0404552325130722	4.73696145124717
28.9641735230491	22.540622001301	6.17142070279553	0.0295720646988122	0.000240700489458343	11933.5154029148	109.22085277681	39.2042309749047	3.08365608215267e-11	63.7542359009323	0.027326051731874	16.6893424036281
21.7912496923027	21.2644199216118	5.60403062786784	0.0212884771651024	0.000284411495476246	11933.3721755569	33.7274236862388	40.0051543948761	1.76238426773918e-10	60.3720085665478	0.0177634591983265	0
127.726786152728	41.462671767179	5.50376213552018	0.0963652337622818	0.000271065825825781	7980.22664361166	363.928641392797	30.3499041297392	4.41397393965195e-11	119.155448117373	0.0982238003711361	1.03401360544218
23.6026866499035	18.2172920492223	4.55227445947826	0.0248554173365358	0.000295070175737116	12354.0053466327	58.4478706683865	41.4712591799589	2.90650086245322e-10	70.2743279840132	0.0404405031376303	4.73696145124717
91.5832950069011	24.6089827510337	4.38985439828025	0.0540861726335031	0.000244594079276566	10150.2110271819	316.453743674309	33.5261662243798	2.62125996359098e-10	129.065909125386	0.0450277184932163	1.67120181405896
20.4294125713428	17.9915343634955	4.78012365746056	0.0197565146891283	0.000260170271911818	11320.8282288136	38.5747034585691	38.0131774868838	3.2457949684313e-10	69.9472594214313	0.0124436637582977	2.79931972789116
17.0444308599505	20.0597587819855	5.1134376312305	0.0152575285291579	0.000296934893540514	11405.3902066296	17.2350181712133	40.3197946721808	5.55252149518475e-11	59.6235890647932	0.0358701254723078	5.22448979591837
18.1476090365549	20.7848088589809	5.05014739892417	0.0192970214894812	0.000317344530035987	12656.7979771261	23.554489088531	42.2087266224756	3.2831749848034e-10	63.9149083958038	0.0330183443822906	1.13718820861678
111.806150471802	39.6569633146696	5.5880674137586	0.0880434111633327	0.000260684906641781	6566.30596882245	305.308724998859	24.8153906443764	2.19254809790157e-11	113.551655020901	0.0854922841980342	6.16780045351474
20.4237780284808	17.9915013806701	4.77908621037369	0.0197558159915678	0.000259980152698188	11319.3860185743	38.5747034585691	38.0186945228596	3.24578662005085e-10	69.9514139394333	0.0124615005758323	2.79931972789116
44.1086224144676	21.30329041642	4.5410341488366	0.0408966582176082	0.000214885367772773	11493.6581553389	184.795593930756	36.1831036778953	3.22438306771717e-10	93.9313992355168	0.0272792290618651	0.715419501133787
43.8184898202935	32.4430044612178	5.57228940988298	0.0541175489747671	0.000312780471312414	11856.904431724	127.909680637576	42.0402298804304	4.52771547932315e-10	62.7496561669905	0.0745271477282701	62.3310657596372
64.5582041102469	26.9708980083345	5.13911788067689	0.0580072129688428	0.000288894025810901	9300.0696396269	236.647382474612	31.4768672551653	9.6087295590824e-12	111.109231077038	0.0334892399082911	1.30612244897959
20.7316440683003	22.2301168242228	5.24595709487018	0.0256058856766033	0.000238107421514023	12329.7612384376	38.77879088523	40.0851030767583	2.97738795620021e-10	57.9188330725163	0.0303622028724125	0
116.930133269645	39.0959731393529	5.92881031221313	0.0857466431854149	0.000264979068519195	5839.89619976611	322.386937654843	24.614024198643	1.58708667511835e-10	105.737125393325	0.0894730015269329	8.75283446712018
32.4451602977469	20.3484620004759	5.15019547807683	0.0250864889374716	0.000457555191313757	10831.1652606823	134.142213353137	35.0442251277402	1.24505164581972e-10	85.9316078526535	0.0557359776309465	1.8843537414966
29.2042555349336	19.2352343714327	4.30553694138332	0.0269638601970721	0.000196497969917105	11806.9495746063	122.263662086406	38.5613592690876	1.63990311862158e-10	63.6865597255331	0.0252036373850678	1.11904761904762
80.0165780006961	32.7241518758081	5.44783477161848	0.0745267290913854	0.000338101962689378	7281.19901927862	295.678152860577	26.1219899112304	1.6288451208755e-11	130.571165278676	0.0350689289871045	1.1609977324263
21.9665481689608	20.2193493948602	4.60388718213544	0.0272231405031561	0.000230701894182175	10729.782446388	55.2384586742991	35.6796497325721	5.88771643161196e-11	63.2022202460901	0.0300108881467812	1.7437641723356
48.6832392160582	21.1991816918316	4.25861419537817	0.0392915779218575	0.000166077366695595	10642.1369870398	101.392996248421	35.222602155795	1.52107205990947e-09	54.7134585803584	0.0535579896121561	10.9501133786848
44.6142875795254	25.2934046882306	5.1713142935772	0.0481103380697851	0.000194946218965394	12007.2036509985	148.375760679066	41.9068306354105	2.01430208306616e-09	65.4102934524758	0.0516573605051682	6.65646258503401
43.8190518994477	32.4432653509541	5.5722970919735	0.0541181893075933	0.00031281642416238	11857.7206774372	127.909680637576	42.041988091499	4.52771636159516e-10	62.7512189261316	0.0745265817234801	62.3310657596372
23.1673610845633	16.5516322948535	3.9988103640964	0.0263365559758112	0.000209271351313172	10826.7700852998	65.8614320822045	35.8119743728473	2.91548886392441e-10	58.8937292651457	0.00477346470175892	0.875283446712018
24.3484990608125	20.9920389499699	4.9507516339736	0.0265581093208393	0.000184416406127628	11456.2655560027	38.2079044287864	38.0018342039808	2.77281854188985e-10	57.5628289252784	0.0389342706307195	11.8412698412698
21.368359940749	23.6728875484898	5.23146143771524	0.0246857399651469	0.000253503936139645	11319.1271938729	43.3680206135852	39.4952797084439	4.61759590695187e-11	64.8093523120502	0.0531226826725168	26.2675736961451
27.8266196967803	26.8612282287162	5.62953029280458	0.035214352691127	0.000286688481763058	11940.4512591487	60.7034542340746	38.8176521596972	1.92872092545344e-10	64.0782302306751	0.0628513388079081	1.13832199546485
144.541935546065	45.3030120556663	5.71467227780119	0.105079323433962	0.00027103974783994	7371.91236481073	354.593469087409	29.3452514380997	2.72273064874873e-11	119.628737003497	0.0973101398328639	1.35374149659864
24.3485227014711	20.9909639385789	4.95072897225276	0.0265549531268014	0.000184446325178342	11455.6236496547	38.2079044287864	38.0043141877622	2.77281462867313e-10	57.5596552865377	0.0389281624717727	11.8412698412698
52.8963523185536	23.2492299058077	4.37493252523461	0.0448370724128798	0.000274163176856789	11125.4127929079	241.96008134472	35.5437156200341	3.00209189312685e-10	103.441700337944	0.0354022451319225	1.90929705215419
20.77885236709	20.5702995491452	4.67983309740543	0.0227209763222455	0.000244670761454104	11804.8834390162	31.3359803191077	38.8040977613507	2.65730041621713e-10	64.5941737444553	0.0162911307982517	6.35034013605442
20.6813587348914	19.0971850072128	5.12125635518514	0.0172877930812763	0.000253679143115346	11209.2575689336	34.9810277408436	38.4323924620546	3.50516795423432e-11	64.1595260285981	0.0395640709633346	10.3038548752834
18.7567905405122	18.1957017231465	5.03129197141179	0.0172877807772271	0.000246325997184426	12478.4051537606	28.8580883264004	41.5686402838063	7.23002128810481e-10	57.7298812708497	0.00857689410926647	1.38208616780045
89.2669343033537	35.4189154047363	5.1667046847352	0.0777854867616672	0.000235378655779208	4887.34467363196	260.910948685297	19.0231308368842	3.50535825985349e-11	114.990664162287	0.0774151688150811	2.46598639455782
20.7709109644524	20.5681333078503	4.6797431763865	0.022714788307133	0.000244639809464621	11804.655582391	31.3359803191077	38.8057428939501	2.65730265444039e-10	64.5817033229323	0.016293046601723	6.35034013605442
60.2829370106601	24.7480742014223	4.75189377050001	0.0497823395733142	0.000253721355584102	10437.5489455135	208.693153735102	34.3850161852084	3.42681029933016e-10	105.190644004368	0.0370721224500091	0
18.150161530769	16.7541666554842	4.60007825392543	0.016627126566416	0.000200731983082296	11897.2694106625	28.8734017200631	40.5514099267358	3.11069800156819e-10	60.7000384948818	0.00708567672993809	1.90136054421769
46.4381831986083	26.9927123633369	5.6088640232859	0.0457897773776687	0.0002403702711991	11503.2814961053	128.528257308944	39.7063198808516	3.48216500042698e-11	68.0631241590161	0.0346380280451736	41.9410430839002
26.1515590996785	22.2815211632971	5.1861969640799	0.0269496751571698	0.000250443597513121	12399.1916674542	51.5974679788976	41.3793662102658	6.91403886318574e-10	56.8007644521352	0.0284700471203383	3.25283446712018
97.5911397600218	35.5309174417672	5.50965238869104	0.081002523038216	0.000280139537721011	8340.58847141487	312.792824401986	31.0002969760618	1.96682002524611e-11	135.187372749087	0.0690834863625103	0
18.1359566299646	16.7539048111697	4.60001039351483	0.0166203953175797	0.000200728748572353	11897.2057555205	27.837854616364	40.5551218084138	3.11069181059466e-10	60.6704426095965	0.00706835826337501	1.90136054421769
60.5962423768278	30.3439151043254	5.21134787094344	0.0576579229521232	0.000245532500839288	9948.7237350465	167.282128499629	31.8670211504195	2.40971311711886e-10	84.5758435968522	0.065278617322577	0
32.3999018243416	22.5961325637339	4.88034730772179	0.0298012658720084	0.0003244519120292	11844.983395422	85.6384897725598	38.7568505669541	3.38702882433589e-10	77.3514319709608	0.0328391023848316	6.781179138322
20.8348157843718	22.3967224931851	5.62566951194177	0.0225955377045426	0.000316009568927272	11974.2797734108	30.6740572143545	38.6073826532714	2.81336815201473e-10	65.5007521533615	0.0167938751659377	1.13832199546485
136.385774559826	41.2229917302032	5.53767380987045	0.0973217941823551	0.000251090563455912	6394.71982982142	345.628281263734	23.2288863083216	3.80331201927901e-11	121.066631800723	0.0982518985142036	1.90816326530612
32.4044140326028	22.5959730730912	4.88038268651616	0.0298012720886794	0.000324349911355304	11845.3742369092	85.6384897725598	38.7633383947611	3.38702470392616e-10	77.3881869355014	0.0328193821585341	6.781179138322
49.5131954654501	17.9796150388056	4.17211009697078	0.0365317223466828	0.000282608225185041	11367.8104223563	225.372064091413	36.287085113681	3.15258416956111e-10	108.6363991123	0.00611805934720003	0.875283446712018
22.5080174779298	19.5972476202447	4.65009588451273	0.0279432951192283	0.000261281920498321	11265.7049633693	79.0439130103308	38.626771228782	2.55593083033042e-10	70.8964241569529	0.0497474096267741	4.30612244897959
42.1370004147847	24.5090784610515	6.49907588550218	0.0415846182785084	0.000445111069794277	11660.5731786853	130.745584204071	41.0705560593137	3.47205630871226e-11	83.8380444523249	0.038385332989758	37.0068027210884
21.8999115386425	20.9735010271917	5.16882273930568	0.0254867091919609	0.000263879921702947	12176.3297513111	42.9260308027826	39.9767876569847	7.52544402603456e-10	60.0134909970777	0.00784726550840444	2.84353741496599
71.9971498349905	31.5955423591736	5.29823746501281	0.0707403970296281	0.000237484558311248	6513.83215471763	241.120346318653	25.2033899996116	1.56438962698495e-11	112.027489049681	0.0405244968375547	3.02380952380952
22.5034544152626	19.5971181583334	4.65030478075751	0.0279502069011372	0.000260831055123214	11265.7910011234	79.0439130103308	38.6294787202547	2.55593201849042e-10	70.814163104857	0.0497535149253433	4.30612244897959
76.6792415357595	23.1968379404693	4.30988722322915	0.0514310632652004	0.000239741792591413	11345.0020099547	280.917785648229	36.6921475147452	3.17129937932842e-10	113.883415983451	0.0279884550408524	2.22902494331066
17.1826842917225	18.6031831526487	4.43255063636176	0.0205223244601753	0.000283942284178414	11620.0857836264	41.5900996171289	39.6711954801709	3.03710310610085e-10	64.4468372665807	0.0114433555255036	7.640589569161
39.6827800187713	21.7059240705367	5.29801250549806	0.0277409577370414	0.000256807886495229	11745.6318244763	93.741560372775	41.3873218619039	2.57907729829e-11	69.0092895552159	0.0225769885403659	15.2380952380952
23.2463600393219	22.0959168730457	5.45406185884602	0.0255557208199891	0.000383401428240388	12755.9198254803	42.8627278095283	41.8544949534449	2.96150310532079e-10	67.6581578068673	0.061089721679045	1.218820861678
130.369299055149	43.7729916450916	5.69787991207216	0.102817831249727	0.000336733039138331	8779.5260700028	353.507272541915	32.4969503888033	3.51852076850783e-11	125.205691076105	0.09329140117957	0
17.1836653022076	18.603612185139	4.43267746987939	0.0205307544528829	0.000284700402863515	11622.6263615196	41.5900996171289	39.6803175365489	3.03710008706265e-10	64.4158353756188	0.0114447835006408	7.640589569161
64.2663752083736	19.2325207756867	4.18777289674719	0.0405679481975691	0.00022620264519676	10652.1688127126	235.429851686442	33.3904182062747	3.35182216174552e-10	95.5366154886863	0.0394917951173143	1.11451247165533
17.9350797795916	17.065210891811	4.51287758933699	0.0163406350324945	0.000255046657400144	12477.8183327309	28.8734017200632	42.8184015228354	3.05021115049554e-10	60.0630978775588	0.0141478970168796	3.94671201814059
23.8535383706652	20.8638474123228	4.91209296835375	0.0283180767053127	0.000296590240499293	12274.6741860273	61.8800311204283	42.3613403502347	3.1853115805926e-10	65.7553558269782	0.0297760086699479	1.86961451247166
76.0836577925362	32.3053021120219	5.24078181179215	0.0690705699913392	0.000366121292852031	7832.89464801264	232.965131352187	29.2406319550732	5.73300325091739e-11	98.104980380855	0.0547502023679505	6.44444444444444
17.9217119306604	17.0617913494124	4.51286256227594	0.0163213022472943	0.000254721642371731	12479.4879394803	28.8734017200632	42.8261379759123	3.0502062222607e-10	60.0312429880973	0.0140729608476447	3.94671201814059
71.7072645791418	21.1377185820326	4.41215966422113	0.0465995827724941	0.000298334819324277	10978.9579757938	316.090958209354	35.4618559898126	3.69087371777127e-10	116.020874812651	0.0364288209085523	1.82993197278912
22.7079246617838	19.5674314924185	4.90737545609166	0.0252173624306066	0.000225123594131048	12320.1625176231	37.2251097111022	40.4112732578816	3.43878649550967e-10	66.4041885366677	0.0289938865401648	6.63492063492064
17.3774711246454	21.588464350746	5.54109023733769	0.0155778124687198	0.000238303374166273	11451.1249826723	17.7761104318879	39.1139064321313	3.34127931271045e-11	62.0166158139301	0.0100050463405273	5.65986394557823
18.5123849757245	21.2316660875801	5.27806145808426	0.0189774739518261	0.000316763746341379	12093.9237017721	19.4325002108351	39.9986227313692	3.29847980922139e-10	64.8224584958874	0.00220660425325388	0.893424036281179
73.2906559543109	30.8802466664206	5.29621423349144	0.0629608621942658	0.000983961819188592	8714.08092070543	219.681527536914	31.5466167487765	3.25904459358498e-11	113.980701752078	0.0633180615970314	3.89795918367347
22.7063875830107	19.5685309873542	4.90698251299237	0.0252143155338667	0.000225043617208985	12321.999258369	37.2251097111022	40.4182974672887	3.43879520408207e-10	66.399279266371	0.0289989628170847	6.63492063492064
49.1166043902033	28.7496776058922	4.78273136694208	0.0517981676967179	0.000295727754275041	10705.955187389	158.050673204798	35.0486845468479	2.31778817589166e-10	82.4241373966354	0.0513489069036359	0
17.6942308801925	18.0400301683019	4.40688103896099	0.021357870456712	0.000276458757565878	12305.5050939538	29.3333916878405	41.9941010462124	3.35566299986e-10	61.8778233693064	0.00479742743260075	12.375283446712
51.5228247935831	29.2300723203007	5.46192353680941	0.0535271185067337	0.000284224788044605	11687.0202892265	141.444845453122	40.650805734741	3.92510500733245e-11	75.7336114697109	0.0426935844386558	47.7460317460317
21.349671178636	19.6837401375571	5.48265332246208	0.0237455236049837	0.000235502567757614	12701.8910865977	47.2120804483225	41.551158533099	7.45961770688436e-10	55.6910095977966	0.0624055396225243	3.41496598639456
116.298085092481	39.1396514443322	5.36939704501769	0.0917121749005606	0.000230839992599321	6572.03500167516	323.045579689195	26.0797995600449	2.03629296895859e-11	111.52038015209	0.0773241558756822	1.98866213151927
17.6988153989447	18.0369201051513	4.40758633777926	0.021354988289142	0.000276403765124614	12304.7604029293	29.3333916878405	41.9921006358456	3.35566167960656e-10	61.8687785082363	0.00483894652595917	12.375283446712
74.7257951781195	21.425452864765	4.47562185655084	0.0490929678530807	0.000257806092682874	10685.8189441161	308.803618619542	35.0665661938547	2.64199629610308e-10	116.65073984906	0.0252501379087144	0
23.8474698021106	23.0014718031537	4.80350386028363	0.0301229418570376	0.000165339438119319	11026.4814734015	45.3454404946114	37.9744901479727	3.09367708576515e-10	52.6145673807458	0.0520021667461302	10.546485260771
22.7663363644473	22.4743748075942	5.40307462048287	0.0216642080636703	0.000265341118394374	11720.1020053919	73.2505513988581	39.9587031877514	3.06010040255452e-11	70.7820503142177	0.035027644471332	5.95011337868481
22.383927589983	22.1847381541641	5.45918223543024	0.0212894991633901	0.000335478453775567	12461.1510312436	26.1657260779783	41.3391091694221	2.94812281464892e-10	67.869852289076	0.0438123223070809	0
77.5682427229508	30.930134956707	4.91561494495446	0.0658062826711874	0.000200835475988877	5644.61948521479	236.718351851668	21.052778810881	5.6181645489143e-11	96.8300283703094	0.0720602919681475	0.795918367346939
31.3422124155253	18.6380298947229	4.45658373345687	0.0296447551468081	0.00025654909018279	11486.3218130753	102.252552852865	37.0023779676477	3.39569733866977e-10	80.4922618466909	0.0216007574306526	0
59.4516315901442	25.1599464297348	4.94318622111444	0.0503193782722406	0.00032187413137013	8504.35014445339	228.889054093755	29.5170086671312	8.326267571457e-12	115.434080919152	0.0404151944701116	0
29.7216067061402	23.7911306615121	5.5725285744992	0.0330564089989988	0.000215502574385378	11749.3492467714	67.1555532141849	39.4325513807381	1.70943571049248e-10	56.2903866143933	0.060008267995934	5.12018140589569
93.0349141175991	37.1277635737808	5.74639324738717	0.0803858109500664	0.000266912821849911	8270.36704747107	272.003701142057	31.2326337951302	5.81693190165519e-11	93.8589717523426	0.071309213849604	6.4421768707483
35.4110252086684	20.8311177689712	5.22888249210204	0.0304826206395337	0.000556547478552455	11101.4951241478	175.790690771783	37.2202308830023	1.2356170991497e-10	96.5491321870859	0.0338681558137196	0.857142857142857
49.6886484234887	18.8504495676166	4.24606784290253	0.0322532253937764	0.000231945775268101	11096.9970562949	198.960485622506	36.8304848485053	2.05134852986906e-10	84.5851419147066	0.0168281525744072	0
46.4931922930271	20.2692195655447	4.43925849172332	0.0399548599315884	0.000349834059928631	7294.59694263546	179.35431192316	24.1197497706348	1.73882214937117e-11	107.037569890707	0.0169285900760487	1.74149659863946
44.725777583519	33.0594742748154	5.3556489474507	0.0543766407951501	0.000240868538044965	11340.8920841595	96.8663377231981	38.6595899963073	6.67253704601782e-11	63.7165979596311	0.0513057675719297	10.5408163265306
55.0286938731395	21.4390004627913	4.47845372055373	0.0463663175468199	0.000174516884394543	10381.8577094248	164.436558128845	33.2429041366947	1.43800524613253e-09	71.2895443448961	0.0229532044253263	7.17233560090703
43.7655304752092	22.4451014627678	4.20679741607309	0.0393862834941973	0.000236374947012635	10308.5546455698	257.215896020506	33.3361059299683	2.82616256588145e-10	101.269776595138	0.0101096539815904	0
72.7050375728113	32.3387781236193	5.90890727749662	0.0679735583384289	0.000244254038495196	11118.3535913068	212.665512283787	39.3920651484225	2.99541436526075e-11	87.5509850974111	0.0675689218261012	59.9365079365079
21.0915986970899	20.2858009740317	4.89465527705797	0.0213052641922048	0.00025863071752956	12248.8861526787	33.1990437687358	42.2410943976669	4.22376530754513e-10	58.3398173754661	0.0195026709825212	3.81972789115646
68.4712785569307	29.7302217662376	5.16305600022108	0.0647563267789976	0.000283350867465397	9215.54696514873	241.743890719794	33.292806705962	2.70277700602878e-11	111.329754240581	0.0378672119778386	0
37.5781167230733	23.2830522595055	4.67384950249042	0.0457333237971591	0.000303292178098469	11086.3829399837	139.425440428074	35.5995198271134	3.38447185440211e-10	74.1368892822753	0.0286985706978163	0
23.2658517284353	21.8326094267911	5.48072863504731	0.0233061987662248	0.000341530572562432	12348.5133774311	38.9639866167607	39.4793119342776	2.60492681132197e-10	70.8006855783064	0.00155790786050011	2.19387755102041
92.0941224915374	33.6502645490559	5.16086106643561	0.0769322290426614	0.000223696801063332	5908.36460285527	285.457380359748	23.3259162264141	2.2882324057921e-11	100.971765211175	0.0645062983113876	0
68.3435980519759	21.7330101288919	4.1588274810271	0.0411939582003199	0.000310899444378905	11603.5075222488	228.713522689109	36.2691927707938	3.0033160479549e-10	104.49593045313	0.0185025545962673	1.91043083900227
22.3246753851068	21.5752057694592	5.19231990757227	0.0250127971392361	0.000378252184779709	12378.7825856207	45.5469181103486	42.6903484469213	4.25086858009978e-10	68.072380907404	0.0343223577066797	1.46258503401361
58.4576186549805	24.0044458263529	5.14193852235907	0.0525304204799019	0.000277835046506076	8361.73603598403	189.464252375098	30.1924171692186	2.72630737446542e-11	93.6193328332643	0.0438866714915626	0.875283446712018
35.3317662082631	20.8994715947349	4.42937745860615	0.0400923297417773	0.000227752123347531	10140.3203936286	116.110347862169	32.4436739396236	3.32575510458075e-10	70.5205068974794	0.0418893671117611	0
19.4326674493001	22.6628912358002	5.28406462164353	0.0231576336939182	0.000389244086540257	12055.8200732231	22.0765129411797	40.12466177442	2.40441514234574e-10	69.8514724824935	0.0191031966517187	0
70.2747157593975	28.0058158758356	5.08958958122585	0.0606563008585819	0.000311796323623593	8586.47714212255	227.62337190375	30.85179441709	2.78038112186171e-11	93.4605913419985	0.0435690468357901	0
33.4032365812469	18.0054684957988	4.34019491175202	0.030741111003844	0.000267853041992788	10576.6727726808	107.519949600958	33.8384658830195	2.76929771877212e-10	83.3750011544338	0.0240632951577603	0.795918367346939
25.6154462865565	21.8022350545021	5.61765639603303	0.0281394446156768	0.000293430210707771	12364.6786950738	49.7481347857832	41.8699710505991	3.96620304525571e-10	63.0561294223101	0.0444952304629161	1.95011337868481
81.8149978345951	32.0612930548308	5.09741815334265	0.0743696129700463	0.000234978863090351	8194.46498170564	281.054649403717	30.2722215735377	5.59156817150563e-11	104.094372622481	0.05336829161135	0.795918367346939
53.1842085353623	22.837519107432	4.70441110913836	0.0455895879535709	0.000244617583104194	11516.7949902504	173.083236105901	36.8892060433664	2.88774794223045e-10	88.5537003895162	0.0255978141599195	0
22.1997234327407	22.1735416880596	5.70668793957507	0.0244047622222935	0.000323726495717976	11995.3879471217	30.6740572143545	39.6884736361475	2.01668388600893e-10	65.1502679304119	0.0278945053039239	0.894557823129252
77.9671401458954	29.4785869546363	5.16139860492375	0.0651470717789714	0.000228967400399948	8221.24522868438	246.465761158666	29.4358285009722	2.78958893259953e-11	100.172718071458	0.0658268742723664	0.63718820861678
23.9512518476948	16.4845056716164	3.82604110057818	0.0293812874055548	0.00018490852361916	9990.43464367661	71.9010412146039	33.3701896082876	3.05668690642045e-10	56.7443045691199	0.0124611452370832	1.03401360544218
31.3642557552736	25.1438292906599	5.80584629672517	0.034707270610049	0.000384509381406236	11920.1595308096	80.3693456926625	40.5449184105299	3.36910157337725e-11	82.9236542368741	0.0284104815701122	45.7142857142857
22.7995722352523	24.8120201514958	6.02566898248917	0.0238026555328471	0.000355681926223212	12091.3161661438	30.2302936630742	38.373945233775	1.98214442739004e-10	72.3338072338081	0.0622661800485049	0
93.2678429976328	30.4369940018179	5.08549417528905	0.0754347161173654	0.000212880652528061	8834.35666605021	293.378690692136	32.1932337954593	2.89586369864228e-11	106.669601330329	0.0566427688857212	0
45.1171241924462	25.4954964456848	4.65921015741641	0.0487060467800978	0.000256241903589153	10667.872692658	140.72557774795	34.0676344084152	2.58244406701724e-10	80.5705229107215	0.0346687151104777	1.11451247165533
22.812645213951	21.5747952118202	5.26384309925259	0.0190901677505307	0.000317252641697298	11807.2924030646	46.1091109361454	39.2466981620134	3.19113587428217e-11	72.7205049722732	0.0341957016699431	47.7460317460317
23.4602835338144	21.3409279391555	5.38201172367969	0.0279423581373477	0.000361651526317078	12422.4151300831	52.1125847456907	41.7764890223626	4.16315953247024e-10	67.6701089150108	0.0207856175582221	6.17687074829932
105.327619730395	34.7851639377909	5.21313731432224	0.0807670959503146	0.000246887226118891	5937.18684705511	303.07733757822	23.2702354867195	6.44680454803846e-11	110.024957022242	0.0802730387584065	0
40.2151923471506	20.1440357341475	4.15512095124242	0.0377733603607685	0.000326803226866576	11262.2014995106	186.016270346264	36.4392633909006	2.77742614851486e-10	98.4781893279458	0.0090030950178099	1.91043083900227
21.548064242172	22.0083024243659	5.33809758831962	0.0262766060417502	0.000333639644421337	12457.799258681	33.3395011587743	42.6803188065383	6.15989145371287e-10	64.7029516252598	0.0344493946285995	3.00680272108844
62.8189484771837	27.5693133529184	5.03477690372009	0.0557654101443627	0.000313354897983005	10327.4513484442	176.279269225284	35.3832718502846	2.99545883650252e-11	94.0869198770926	0.0537940238055047	0.716553287981859
35.0571737434973	22.1345430825938	4.38444892765432	0.0381691816054227	0.000251561770488112	10967.7131636873	86.5523801321721	35.3050051547569	3.17472606599746e-10	65.607717547476	0.0234667408176993	0
67.7334523778556	23.9926317339916	5.1652335313619	0.0311229812189589	0.000195978327501023	11257.9531564326	112.071012913325	39.2465917739729	3.34561967925033e-11	67.8703572083952	0.0685867835574062	20.3174603174603
32.1412590670322	25.5460381618209	5.42629763489515	0.0382641928536443	0.000345761643289015	12106.9988303329	122.52575618715	39.4069326900592	4.2628439605625e-10	76.3650076610333	0.0468723633906069	1.13718820861678
108.914979062797	35.5204791236462	5.23234188626835	0.0850256717071582	0.000210380693000261	5403.28672117911	327.549411484447	21.7549966687135	6.14748526241e-11	109.796344180437	0.0494970121429277	1.74943310657596
45.9874626968298	25.4819774557595	4.7798469755703	0.0464777477874256	0.000433775043167016	10625.8195073368	124.360181796893	35.5510620878844	2.34818918312874e-10	77.3278103311715	0.0486063599340675	0
26.6390928097289	26.6288979586648	5.13729135537874	0.0355153176975556	0.000229384547747127	12189.5073740383	51.6903968083096	41.5886959735118	3.01658249979457e-10	55.1441436472645	0.0606682382882187	29.2426303854875
105.08666691755	31.8292050170758	5.39878593336339	0.0776411943519224	0.000315359039121412	8853.09109880284	386.636057078126	30.6903557712095	9.58461751422296e-12	143.70204417757	0.0696428074028141	2.4671201814059
21.0048507070411	23.3799382883935	5.55486390353729	0.0227460700249689	0.000350318510739917	12052.1292130755	27.9239209249953	38.8686393638998	2.75788481757352e-10	64.1831459525496	0.023441790904402	0.975056689342404
43.0956419366566	24.250469220724	5.07080690284412	0.0449817924042175	0.000269327592146237	10250.7361983358	161.768999088134	35.9195733954776	6.47140850295616e-11	75.7826611617057	0.044087937922813	0
25.1694478632801	17.3574710794043	4.7225391957852	0.0235992459128353	0.000295661720404506	11037.9342367228	99.2350765187006	36.9593717023393	1.16392139377918e-10	71.6396285099393	0.0307306080667328	4.19614512471655
41.2130641485707	19.414409981558	4.30162304002491	0.0340993540815866	0.000301000714432496	11173.8630077192	150.610734105014	36.8978509472422	1.40443283068471e-10	86.2745937472261	0.0212767012847755	3.43877551020408
49.0070922676659	20.3317721665936	4.62259287260787	0.0394251509107868	0.000385668358424761	8771.91577428872	183.823247475696	28.5425529751563	2.07121923398464e-11	112.564038948158	0.0379666790324863	3.99092970521542
29.2768294929785	22.3710266868109	4.64440205953707	0.0373169413755265	0.000225799083467943	11146.378302816	77.2541050578189	36.3874442201069	6.16310698468416e-11	67.0666434572216	0.0195199580659061	3.0907029478458
70.8536701221395	28.8426902430078	5.12884963636134	0.0634698282124437	0.000247275780992871	10539.2363756343	216.995848177086	37.0402101557394	1.2336156638179e-09	86.6742831778298	0.0775465149132833	19.6598639455782
26.6402367925056	26.6279742781675	5.13710924034726	0.0355143594366937	0.000229436726857177	12190.0819137136	51.6903968083096	41.5908603146423	3.01658497594117e-10	55.1595118387204	0.0606678378592298	29.2426303854875
40.6369857240588	20.9169049417531	4.34544336565023	0.0387887268811468	0.00033452587537508	11223.5299320715	87.5808245188073	35.2657500770406	3.43667763760097e-10	78.4572657435065	0.0381344937422177	0
23.96301922911	23.2807879153166	5.50438670235877	0.0294817579118311	0.00025760978392368	11520.8653272051	76.6204737949011	38.1759502280864	4.1031499016354e-11	68.2522249709456	0.0270470187479314	27.2834467120181
19.4344782140946	23.3769135465862	5.4931394390602	0.0217075475359507	0.000275172392394589	12126.2503187096	21.2813037035626	39.8743452344922	3.20184629788811e-10	62.2074135479188	0.0311631680386898	0.650793650793651
112.636594834221	36.6388227346117	5.48064724469618	0.0839346697012155	0.000282817032501226	6839.30145889266	325.743603657359	26.0720204009772	2.87300348998208e-11	126.650102228047	0.0883535087551668	0.636054421768708
28.1411546689468	15.9990622643993	3.97524987642197	0.0254940049727574	0.000261449719186356	10862.546475353	105.883586423182	35.0654364631985	3.25332600211353e-10	81.6361568095393	0.0307822604533974	0.795918367346939
27.8713717641486	21.7819832560761	5.24921677264531	0.0254148142930176	0.000294965110214511	12541.874704117	46.0350972743721	42.453007641496	3.44775276253539e-10	65.7481052354562	0.01847036956612	0.812925170068027
64.1690730783864	26.4367708983146	4.9594689203	0.0614936567717489	0.000271505147912885	8680.36157319895	226.533550082324	30.821686008287	2.5196792102817e-11	100.420915716143	0.0232311583893818	1.43197278911565
34.1924516789677	20.2435538744408	4.56639683388444	0.0382654956962861	0.000208913372924524	10136.0834823144	125.622210371509	32.8007852749759	1.8766035439801e-10	69.1654616705443	0.0231588228574085	0
24.2316304912907	21.8062787946013	7.05456853651138	0.0226566081325238	0.00024675849710927	11122.0533346321	41.3097821983345	38.3729212829196	3.29327245834311e-11	61.4869372705853	0.0389787543521976	10.3038548752834
17.3929432747092	20.5283071680164	5.57928262984846	0.0171969858916266	0.000227567549350634	11600.8891734024	22.4593465909905	39.7285186568374	1.85959236948397e-10	57.1015897179792	0	0
113.998892159788	38.6866228439893	5.39342153080293	0.0922511148441663	0.000202857210330867	5454.97493650312	330.843780925033	21.7683721546941	4.27316067615724e-11	116.491275461935	0.0589354516328718	0.795918367346939
43.7331891585617	20.7806794856815	4.3214057576856	0.0363354531411447	0.000266489548838013	10888.885479745	193.659974567646	34.7628563848084	3.31795422527733e-10	87.4248636946867	0.00273084912595885	0
38.7545793852586	26.7295656636351	5.81839270711778	0.0425148550316322	0.00033464317587012	11970.9191366164	102.545476215299	40.4383806840272	6.65563471243952e-10	72.7174841245947	0.0542611034447849	4.95918367346939
62.5534782735984	26.4195383935473	5.22302446977208	0.0556537363743451	0.000321476078600782	10150.7273744088	195.203005400768	35.5059609579584	3.33850951998044e-11	98.1636920529996	0.0355667333424869	0
45.5436873268648	22.2561439932699	4.44786436044035	0.0410705014560494	0.000246904534199276	11347.6125702846	152.523899405419	36.1186984721065	2.64685736654235e-10	81.3767371436512	0.0374744823170506	0.716553287981859
45.0056648542972	27.8939109922269	5.76914196895725	0.0450233701766141	0.000347614496168122	11231.0154304378	127.678425501515	39.6623490924641	3.40204308744602e-11	80.7226346558745	0.0509396326414657	37.1519274376417
22.2343548883138	23.4110111405961	5.51747776450788	0.0251884646800327	0.000256123517605104	12285.9624933819	44.2401818470831	40.222579327695	3.06015207218143e-10	58.17481923763	0.0230890573643752	2.19501133786848
109.159656802665	35.5661418248983	5.42559264910027	0.0815273120378573	0.000354209476481478	6433.08704323102	313.325543333335	23.8186303738325	6.65485446804546e-11	110.665288315186	0.0733460985921045	0
44.2109757384111	23.997561700111	4.6776596632302	0.0482735438454621	0.000216838489850675	11374.0495606635	136.624578385399	35.6668489817163	3.36432947006297e-10	80.1954777335174	0.0462842768481494	0
30.0002816535279	26.2003634456779	5.70001624092251	0.0328388660552242	0.000283820625575307	11789.9618853256	77.0781637186946	40.5884226700042	3.04717924207302e-11	73.5300694678537	0.068264223892581	56.5986394557823
20.6461615607658	21.4586105527643	5.45813060321969	0.0222761021024004	0.000330132351619883	11865.9394992599	33.6562014839389	41.2458005253628	4.82847805147176e-10	62.9983632983293	0.0107862610723351	6.66439909297052
66.3032104044415	27.3326224200965	4.80193031975111	0.0589017846119864	0.000317511959569196	9004.12031048242	220.824903532679	32.5510046046049	4.01665499439772e-11	94.3580051991933	0.0317314129970231	0.95578231292517
37.9884897095911	21.1553388390935	4.2475099544885	0.0408342517187814	0.000224190153897569	11192.1316840698	130.08221873971	35.7470970061522	3.51946547505273e-10	77.3137061271437	0.0218275665922077	0
29.6333846795537	25.2472676559744	6.24536243171633	0.0324240946814297	0.000351245243887749	11601.4986617744	65.9773440773676	39.5026803860626	3.11169259239248e-10	65.2756186639256	0.0529078998979367	2.92630385487528
131.955108650749	41.5279202492248	5.59442520423432	0.0943195205659538	0.000213552551798164	4570.36311646329	330.570726955463	19.1011650824512	2.70851214844096e-11	113.760915655861	0.123672502625225	0.715419501133787
48.5797793646405	20.8931668295073	4.54726998629878	0.0422517647394205	0.000189874654264315	9724.15716072819	131.601041076613	32.571897244413	1.62402235999932e-10	72.5591107993738	0.0429434500674804	0
30.5688264856629	20.4880926441499	5.30746889068567	0.0194980078363172	0.000369828634447968	11419.3934122691	121.396505401502	38.9866735899894	3.07770414501058e-11	75.9285645856789	0.00903116639499727	1.45124716553288
24.2192101238442	22.7731092985246	5.47737803411322	0.027874948040551	0.000250715288715897	11713.4960837296	53.170609204123	39.9116082486972	2.9862721346087e-10	56.8722006885175	0.0342432098193795	3.00680272108844
100.259211485189	37.1564873508562	5.44491193672463	0.0842237870085736	0.000262622022543787	7600.27898444407	300.467294323771	28.9739584966215	3.77127996321972e-11	112.166543868962	0.0575988428786741	0.875283446712018
37.2892577116295	17.9777058666101	4.37502912759344	0.0374353653288331	0.000232589433545092	10729.2023720967	97.8773788800858	35.4423323661896	3.23960461587317e-10	69.6968957183119	0.0357139817260498	0
47.9666899235108	26.0125306801271	5.25688075075321	0.0494858100591851	0.000519112654034042	11034.7572568265	139.86317243377	39.5098262712111	2.94456353656244e-11	81.9495318808899	0.0487769809002319	50.9387755102041
22.7619461513641	23.9707435788659	5.81261155711429	0.0296516689892954	0.000257104690710742	12303.4686157058	62.4953840246833	40.3623987909709	2.77587036131728e-10	59.9306707675911	0.0242183112772663	2.03174603174603
67.8437807089981	28.158833957415	5.10488929942657	0.0604817444325819	0.000374698786597937	7753.20188363654	229.009033470375	27.2677209164735	2.68407438047199e-11	99.0946537830288	0.0583259721217673	0
42.8628098926913	22.10959891071	4.51354189069334	0.0438081087310024	0.000243544785390632	11209.8561259753	126.133899660444	36.266549350108	2.95909062305317e-10	85.5922273761048	0.0198615928926753	0
26.8519293729074	21.4726095175684	5.08291186543861	0.028350451872239	0.000244253479077143	11952.2258624751	104.291794528805	41.2412817143523	3.15716813260561e-11	65.1591135364924	0.0261583891021168	27.2834467120181
25.0996799680032	25.532589747166	5.58356865722606	0.0302278603438811	0.000296309396770539	12521.6996108087	49.4387219544617	41.7415798435724	4.48044168265498e-10	63.857317363368	0.0572592269300407	0.812925170068027
111.159526176434	35.2213520936952	5.00422279715543	0.0827646344096648	0.000241251607984975	8895.62469441002	307.863574981435	31.4528638147149	6.00584437931007e-11	105.778456258578	0.0585310088074948	0.636054421768708
20.5713243077316	16.0266907675	4.18043655879434	0.0186205137877925	0.000245674696724557	11746.2249526517	45.6798212541879	36.8080199064905	3.31512060752173e-10	69.9170655971116	0.00166275020165077	0
26.7460898116249	22.1702495315847	5.29127072685208	0.0297962758405737	0.000233493680981293	11409.2041403844	44.8990074178629	40.5017967409808	3.24115817134067e-10	60.4513720789789	0.0693726371853439	40.0544217687075
32.973980182406	16.4927688702523	4.16504376963397	0.030316812327904	0.000266641897414585	8255.69715323113	115.661340977413	27.7376853637914	8.95734706861112e-12	83.7909331966857	0.00624642605399083	1.30612244897959
18.7712983924108	21.2248761715156	5.58844317105813	0.0219682787173726	0.000274181820876829	11920.1324573559	37.7590295099722	40.0043121890655	2.90091674603783e-10	57.6877581049648	0.0386982871552239	4.87641723356009
94.5260650365847	38.0934914853262	6.36801398273959	0.0771751509462021	0.000402860775568201	6725.47242523838	260.400013399911	27.6362299424553	3.45708449396594e-08	90.098933692702	0.0966170013245486	14.4013605442177
29.5654656933477	19.4837282468279	4.92617328740346	0.0249405687168482	0.000336685613002338	11308.0734395215	120.508962386557	38.7303160583893	1.31332546681611e-10	77.2209577920177	0.0228716078820147	3.34013605442177
43.0979212243654	21.5168209616091	4.32942066674237	0.0424710143670202	0.000214725578395892	10227.6129768707	128.053263321215	32.9042389385186	2.94044315055074e-10	71.2838930282592	0.0372886547505206	1.43764172335601
64.9864612744677	29.9979557124675	5.46848931608475	0.063051150234521	0.000443430929818132	5066.69308018031	237.195641732773	20.0273732471569	5.16043647919367e-12	107.452512784782	0.0353501848983744	2.61224489795918
21.4636144786342	20.9712729103335	4.89749956532948	0.0223932059895489	0.000287292885574116	10748.9852356563	32.4779291265142	36.0502720151966	6.51058534384905e-11	70.1079659661563	0.0212605630146919	5.62585034013605
14.3845165612093	9.50951858203457	2.75485567130229	0.0174842223454292	8.43727125463122e-05	9669.26704829106	60.2135947995362	31.2334282514236	4.36624793120759e-09	35.4441589450829	0.00198576141164657	5.63492063492064
26.7478860060278	22.1696811679325	5.2914085457849	0.0297949573157095	0.000233466067696938	11410.2045331501	44.8990074178629	40.5038287923392	3.24115920172818e-10	60.4533157355285	0.0693726029236173	40.0544217687075
43.917957045866	24.5448435599098	4.76227715834819	0.0508989681314543	0.000218451486351808	10666.373253245	144.481127378161	35.0295710854685	2.73118529945928e-10	75.2276760983245	0.0259640163792692	0
68.9240510345683	32.7370379660422	5.49364523432933	0.067569302454123	0.000271139224800817	11916.2109356239	207.356894760309	42.6044505345222	3.6129598988716e-11	87.3488071040268	0.0737942560483562	54.1315192743764
18.7478402650406	21.7171565639336	5.45354395338855	0.0204643568385092	0.000269562946072533	12330.6556812097	27.1929633045823	41.2775341965427	4.40061317261552e-10	60.6100856505754	0.0296401704524682	2.60204081632653
81.4718844046551	31.445805456835	4.96896142792324	0.0721677121803352	0.000218625213073407	7181.04040990704	256.818117649068	26.7518478952906	4.02807402235983e-11	102.253881106101	0.0483942466061444	1.03514739229025
54.2826208027753	26.9568238404059	4.94375020394598	0.0534446486165933	0.000242398328465379	10984.6955935695	203.101195449025	35.3305067825023	3.25443064314017e-10	101.647805417091	0.0426425830179477	0.875283446712018
29.3046757372774	26.2648792823912	5.74435323608215	0.0319304063277678	0.000283415981532907	12865.4595488797	51.9450938800783	42.1558419526538	6.89403850360955e-10	64.0055737990381	0.0335739997920042	5.52607709750567
67.0794294159562	29.1664580050765	5.04429224262682	0.0619947313414121	0.000284178407400624	8535.1240852299	202.882192193948	30.3017128769054	2.5477051736479e-11	98.6705436712831	0.0295847065657849	1.59070294784581
108.461255857118	20.0265359540823	4.31918089197667	0.0425203173653092	0.000266002870158403	11232.8196061665	223.939934409232	36.4932324710947	2.83311140927714e-10	103.806947636676	0.0532051271421774	1.03514739229025
75.2254213362455	32.0397785426413	5.42458024910984	0.0666018927060019	0.000283484999536028	11862.4424063194	215.965854856817	41.755372374618	1.32848441264011e-10	87.4274390775619	0.0715590154711605	80.3990929705215
140.352283238465	42.3350892593295	5.67352054294462	0.0967751985991671	0.000349185841671336	6572.81737720115	353.898794411082	23.163665528611	5.43976043403084e-11	123.322642246786	0.116809090234696	1.27210884353742
49.0594527854237	26.906100244592	4.8163848857046	0.0531234430969465	0.000263070309172891	10641.4657215986	120.265577507627	34.5122975032274	2.00714206041322e-10	77.0754698866535	0.0508166768247948	0.876417233560091
28.4242641296725	24.5269036786273	5.96361812311656	0.0286024156721256	0.000403967225354815	12423.4407661534	45.8467857695508	40.6891938927217	3.80096220205298e-10	74.7207060920064	0.0894919350934287	1.13718820861678
108.392568052046	37.9493469428745	5.43713288833929	0.0894895168423317	0.00028545256555489	6034.44946273058	323.753598040615	24.561610954772	2.85311377447528e-11	127.987250048549	0.0696541679587234	2.30839002267574
38.6573015371237	18.2093903653115	4.14421665205774	0.0299920283364164	0.000264997485937317	11457.5796278049	165.357937308385	36.156744418036	3.15228604941205e-10	88.5388349247962	0.0092738700762306	0.795918367346939
19.0940642317518	21.2005357604037	5.6614384571923	0.0217190117842015	0.000385111638271762	12245.4194943772	27.474811079855	40.422614772433	4.08777831082495e-10	66.6138688664772	0.0109879984161495	3.25170068027211
58.8800710279629	24.9819320726358	4.54317092570472	0.0575237915136198	0.000254812115803685	8694.55473784688	212.523827834955	30.9754334194491	3.29283810324963e-11	88.8553802592419	0.026104726494798	0
48.1768864362297	21.4257577705548	4.35394876645001	0.0413854669659022	0.000197149373711662	10985.7205681786	154.985243987243	35.8527325229823	3.20079095944916e-10	73.1555934873392	0.0405736639612165	0.954648526077097
90.0623809084239	39.0060241137687	5.929341365782	0.0848498289359733	0.000231202109694227	12532.551664436	261.182845396269	43.4386333026098	2.82714464970649e-11	96.9348630449955	0.093938489922098	46.4399092970522
35.2031259632542	24.4160416989195	5.74765324649443	0.0349781990977856	0.000264829824338224	11747.4023378821	89.0962750828306	39.8948813450063	4.74188491645026e-10	62.3894631383379	0.0557620128489931	6.50340136054422
139.662610790542	43.9405545680577	5.80642821293278	0.101122761486771	0.000219749760773935	6220.63318981218	351.311144373214	24.1724856627942	5.42636366960693e-11	118.505319717839	0.100165930896337	1.03401360544218
152.745424297208	27.4744944739105	4.84107695000885	0.062358396892188	0.0002467836706422	7868.22815361017	420.376186878398	27.6243561165204	2.98076020466742e-10	145.795718337895	0.0939528545260885	0
19.5572291728854	21.2809716779475	5.28055066935068	0.0218238781576393	0.000363297724801727	12159.3596012625	37.5325789665831	40.534370585457	3.21634094776718e-10	62.2435939851112	0.0419503283877192	2.68253968253968
74.8711742350545	28.9803852715308	5.10517656817878	0.0638802100060486	0.000309722506517562	8135.85319932572	250.344019335832	29.2567830633542	2.73600984377053e-11	107.798059068872	0.0468279252440923	0.63718820861678
86.2017517039187	23.2676927740983	4.37556839505396	0.0582937688918521	0.000244534964812603	9325.8843354026	389.400907125279	30.8902919741281	3.16646966948076e-10	133.443316368632	0.0207799468583624	0
22.5081559571473	22.9066074323418	5.20029264618703	0.0287071725606974	0.000257611535757577	12534.482753085	50.0379702902776	41.506732671596	4.74895093013646e-10	58.2959261033477	0.0180932884220969	2.27551020408163
101.104898969273	35.5571843501704	5.07425308898265	0.082401700195967	0.000270569739241176	8985.80401832392	308.333135839172	32.7850481695003	3.69201192166789e-11	109.492275890739	0.0727085491521627	0
71.6053968224925	27.8981975872331	4.92286276484784	0.060177816664698	0.000262270686934648	9020.2257300982	284.40089260377	30.4444585747182	2.88000506485897e-10	106.292430805863	0.0447176715783967	0
23.6672032291929	23.0805007768535	5.45133552408146	0.0285282969590824	0.000285049642680189	12624.740764065	46.5398682083254	41.4276929914452	4.20707324055725e-10	62.3921932502541	0.0178745566870301	4.22562358276644
68.7427934289101	28.0729026336041	5.19257035658519	0.0633946517655664	0.000261258447500409	8185.32037573472	247.082205126468	30.3503375684765	3.57907145994038e-11	102.21084841654	0.0418903274786043	1.19274376417234
49.5973286205025	20.7121563081442	4.27181030924731	0.0399249908806261	0.000263235219276564	10927.1283873527	182.966566182163	34.9075734877462	4.15250624652784e-10	89.8013346698956	0.015278429064074	0
27.3652266487197	24.6165035900162	5.93459327174941	0.0307723335097148	0.000375963407249012	12376.5514228362	54.7931095562014	40.2763951032254	3.75909977308219e-10	65.7672786220291	0.0646981729290775	4.63378684807256
95.4466035074144	34.6532899542079	5.28186836048974	0.0769064115029044	0.000269109792831653	8404.79968787212	274.540948836452	31.0206266012743	2.768431242103e-11	111.911818547938	0.0859530015620295	0
36.6284716549656	22.5891516228457	4.53936312272699	0.0442907540603425	0.000228806628667425	11212.5672943713	114.955982143041	35.7310273950187	2.27371749906704e-10	73.336055891948	0.0326300744335802	0
24.4497757255803	21.6929766796858	4.73073293014727	0.027298363666093	0.000227215901722011	11752.746357325	46.7443031671	41.2146059178151	2.67641067929774e-10	60.8380644516496	0.0434927133704303	20.0272108843537
26.9972031286065	24.6858670441141	6.23452111930429	0.0276191871273685	0.000488390270513877	12072.5376022172	35.2023662187623	38.72497422833	2.39103743148998e-10	76.5478531151173	0.0676110109601702	1.78798185941043
34.4834094837366	22.5304728070386	5.30342691002196	0.0364495071414578	0.000227125428821009	10457.8022229295	105.537115608839	35.9011957285254	7.25587960044968e-11	74.7746063626897	0.0476819484974639	3.42517006802721
31.2557352309486	16.3994097367327	4.20629825967269	0.0288458254716984	0.000227682258650607	10045.137237338	109.655921476845	34.45875437826	1.59046969726172e-10	74.7588270936762	0.0281033992423659	0.639455782312925
34.0576557310509	18.8787348725378	4.5390798540789	0.0341059085700321	0.000279333433477127	9847.81406717527	137.025639127085	31.6970082349901	3.14317101693904e-11	97.9836952073299	0.00606210794217108	3.48299319727891
41.8516523939904	28.1460922781844	5.16481763201299	0.0486440806364179	0.000323907073113093	10462.160994216	103.643724536916	35.9972822171187	8.68153171801288e-11	82.8015858649861	0.0385685110058095	0
54.0386578264016	21.2014905797128	3.17727721084956	0.0440860911176803	0.000200411207111744	9765.62838249661	151.785992012587	29.1323815040867	4.34608777939117e-09	60.8172362290056	0.0456662054080519	16.5226757369614
24.4473002699385	21.6905270963453	4.73068884453219	0.0272874285499782	0.000227160177606653	11753.2239885459	46.7443031671	41.2160687686075	2.67641415374308e-10	60.8167055111331	0.0434942673954169	20.0272108843537
34.6417755596872	21.1989131270005	4.56462677138085	0.0382393476865069	0.000264034642621821	10199.6948550315	139.127104927055	33.4264372684857	2.45076206687207e-10	79.1141631610576	0.0282367606594915	0.875283446712018
34.5190540778951	28.2217959814779	5.83556267163368	0.0428761915731096	0.000294492051891732	11509.3846871393	90.4049497683656	38.7463506744232	2.14139532090991e-10	66.2724392905768	0.0602195575164981	3.25170068027211
121.926830784704	40.0559464203132	5.25085373984611	0.0916441496105493	0.00024875641468265	7720.69814005797	327.391287391473	28.5753395052073	4.61532859645923e-11	109.93411434889	0.108953803093194	0.95578231292517
54.4213399219324	27.5951339460319	4.80504984384024	0.0513442534080769	0.000231572647657273	10079.9815917156	191.321600858626	33.6751648508561	1.85350240553654e-10	83.772747591542	0.0646097019966006	0.954648526077097
28.5443086683091	25.2309932523947	6.08202079377213	0.0296690853351859	0.000331776701930573	11499.3381296572	50.796980655332	38.5345525571392	2.76267047765284e-10	63.9547331690916	0.0871021353944032	4.39115646258503
60.1216459885662	25.5775959546551	5.01918042816925	0.0527987937825208	0.000168216802919627	9044.03936293771	152.037481724632	29.9719988201857	2.53632558211183e-10	77.5842961864183	0.0381718403181214	1.59183673469388
26.7822543702619	26.4070624767662	5.59083465256579	0.0341935589318335	0.00031607546779031	11881.4610793873	62.0349505698156	39.8651509402186	4.31664157044805e-10	65.0395963587642	0.0614323423146848	1.95011337868481
41.984630303189	22.0796435682404	4.46233169045254	0.0400502096536451	0.00030804781775501	10056.0890506399	159.900108952377	33.3349459059205	2.89488638229013e-10	70.5442683453012	0.0391719941319756	0.636054421768708
105.220044454953	40.5289722116858	5.88286900442675	0.0911487312375092	0.000289716143223603	11271.7312411944	317.347849484066	41.9714612919381	2.75620110463312e-11	104.570168979688	0.10316472327372	99.5555555555556
23.8759468325438	22.5403258381486	5.51176972161266	0.0274448254359556	0.0002658291435472	12702.0585833596	43.9638346135848	42.8169832636254	2.97973218940595e-09	57.1033225371845	0.0651102436843308	0
89.3382914390403	30.7988129787842	5.31860978296759	0.0667432703103738	0.000268195309859886	5897.33688709455	278.327729274501	22.7938112498357	1.31559222824404e-09	103.529035751097	0.0900037148133314	2.70521541950113
20.7195197573015	19.1894358407581	5.02584215635937	0.02692387334218	0.000225985744721491	11631.3216418112	54.6650355282211	41.1248742088948	1.40857261822563e-09	55.1174309714811	0.0305139773996666	3.00680272108844
57.4494860170483	27.8291261712262	5.77676639881036	0.0574701857838258	0.000264467810607603	8136.35270048626	262.451260541261	30.8135568999734	4.28031299443028e-07	94.5175783258903	0.0613272572535075	0
28.559000181525	26.3250935284901	5.83865799527894	0.0323573309589427	0.0003824743638658	12051.4411896166	58.0880680007918	41.7960674092297	4.46142405243206e-10	69.9192571204979	0.0663200738220854	0.731292517006803
33.3061639300629	24.4815776989477	6.27751380896804	0.0360271718118796	0.00023486124569501	13239.6949265876	84.7937180752072	44.129356460188	1.77243228852286e-07	59.9595329886659	0.0546610358509354	0
28.2188226225453	26.5647264654237	6.19867321927845	0.0351465539382513	0.000258410007856039	11532.5420165669	60.9888553940543	39.1023507797658	3.18552534909603e-10	60.1490718284527	0.0920214662404807	2.03174603174603
27.30191049991	24.6349271661432	6.11139443101865	0.0321679343892622	0.000231170648961534	12272.4540994135	63.6745517462301	41.0069982445806	1.42428940051739e-07	56.9564754519352	0.0776165147792488	0
30.5106745766432	28.2324395544161	6.37208097610446	0.0356840199604482	0.000281393199073232	11388.2390520459	55.2510322235285	37.9854441457429	2.81782166691025e-10	61.4460170039591	0.0768729175731259	0
101.083320203921	39.4294097907857	5.94245448405769	0.0870693028891824	0.000241847038430254	9012.18812286783	357.254038762175	32.8743057970651	2.92782988709049e-07	108.99825306655	0.0798175539774158	0
23.5954143819104	23.3332076073597	5.84769170704796	0.0280687579936197	0.000315153226662236	12146.1310578342	46.1980441862615	41.2984766534845	2.4578063317363e-10	63.5277290186618	0.0554238877431893	2.76303854875283
100.306049924872	39.9506249112045	5.9223305256388	0.0810729712042018	0.000685079686423093	2693.17392162423	421.005874115418	16.9187089049814	8.20044423989076e-08	124.581367330187	0.105295813506041	0
30.3526836114974	28.125287167743	6.15365917555446	0.034060825247619	0.0002896200039435	12131.3070354107	62.9434214318093	39.3346811386595	2.46167600833562e-10	66.7987104236911	0.0774605582586688	0
54.5236667874796	23.4839248025875	4.49974156461518	0.0496750037349386	0.000274975220836711	11170.5999519602	239.944201403545	35.7575503952403	2.91224709913243e-10	109.204913020787	0.0372124248016846	0
25.6683488321162	18.6724517944786	4.9066245665491	0.0274619325554167	0.000219237181209081	12127.6957641747	69.4611263193395	41.43174698429	2.95602696205375e-10	67.4572327054749	0.0354072834804435	12.843537414966
55.107260640069	23.3347436961296	4.75009966427633	0.0477573839969698	0.000307212773049933	7720.3613646154	242.487475468562	27.2093093711065	6.71210302901384e-12	119.690662552191	0.0204888202387884	0
19.2461114225531	20.2608200425459	5.20109420331381	0.0161859525276327	0.00037188338150099	12394.1130141355	18.9721048850093	40.986396009203	2.45011836865809e-10	69.2220329807758	0.0381033207312774	0
22.4405185780977	20.7085816310742	5.08041394371493	0.0275761166847817	0.000223266657867217	10898.9343778735	67.8766659186187	36.3289594617774	1.09745162537124e-10	66.1629020145974	0.0616021081323872	2.8265306122449
27.0620666509738	19.0403979810387	4.22426334612633	0.0309934061061712	0.000210295321291718	10940.5081216326	104.817246005805	35.3630085192962	2.36554458701756e-10	67.0120162922894	0.0144827267962411	1.67687074829932
94.2035961364208	35.0171827492853	6.14087838958002	0.0796933231516861	0.000369614147651127	5424.95976917425	340.515880760571	19.3765149570083	1.41899401383252e-11	134.229826367927	0.0799703333890015	0
31.8690736750312	15.9636300444664	3.52150103438502	0.0342473020552346	0.000123678005488799	9518.80660921419	104.132429241654	30.8239029724314	7.68398215810278e-09	52.7255103769334	0.0355374534458925	6.78798185941043
25.6533610038532	18.6725483372747	4.90662691932914	0.0274487986587035	0.000219160736129209	12128.5496579741	69.4611263193395	41.4357140641327	2.95602753052379e-10	67.4321280691798	0.0354402221206767	12.843537414966
154.404577585204	47.3858777427679	5.51923903044075	0.0984902543343884	0.000933414682982114	3446.93624052302	539.856037849724	13.8914221367917	1.28736614146178e-08	148.087248049668	0.196020560609662	0
25.1971967293853	20.2594707392825	5.47452912184628	0.0260795584500309	0.000224464284092458	12289.2866775026	45.4733780809692	43.6264689143379	3.68145984654249e-10	54.7733474765971	0.0356475687265147	5.36621315192744
214.171313473953	45.9079187442001	4.7813269487103	0.0924552945856573	0.000217737115805857	702.138294142539	549.929410027055	5.78648676647354	1.5790054020239e-09	142.087336786109	0.21481823020641	0
27.7689486613284	26.3311041011627	5.86363881917409	0.03364852308581	0.000364396112301697	11937.1083875688	63.8449001950369	39.925331616534	3.76372949792395e-10	67.8569304036885	0.0675342066957024	4.22562358276644
202.127788089525	46.8410808346515	4.84285188868101	0.0967821325139825	0.000210773414635436	372.516395948308	654.313127444252	4.29755467240057	9.00969008663552e-10	161.642043477554	0.193870702154185	0
26.6898871286346	26.8732148455006	5.81450657673508	0.0338981064026549	0.000224480251409437	11317.9688483497	57.6559695274619	38.8228462688348	2.47180006587351e-10	55.3872979650839	0.0406355371265407	0
141.259355612292	41.8627113360402	4.62542320972938	0.0775092551580707	0.000767651730639763	949.53483704704	475.228223376399	8.82809758262863	7.07595927095334e-11	139.058765480366	0.187124325413819	0
25.7040073476218	24.3820805472607	5.50982424189521	0.0296450305340959	0.000274585514948289	11900.7177279879	45.9114760231702	39.6356485045997	3.70739567555147e-10	58.8681470455614	0.063874218186547	0
280.209783033939	44.9624420818238	4.77737230610929	0.0982945360275374	0.000333091150477667	368.824531421261	651.077847714339	5.57914652371241	1.85460851531181e-12	170.085251866092	0.200813200583698	1.91043083900227
26.1268383769271	25.2449498923921	5.7755673021491	0.0323563929527043	0.000322837960936863	11988.5030178807	56.8208192786297	39.7453564534006	3.92589862786727e-10	63.7740339851384	0.0391140589893063	4.22675736961451
183.520057932638	42.5634443525361	5.03610721522536	0.105593670922853	0.000352506896936137	801.8934472938	728.638467144406	7.67180929889833	7.99708588202178e-13	196.104263298412	0.0981653292233214	1.03401360544218
25.139684815387	24.5148182650534	6.00479030174546	0.0276203051602657	0.000272274835868385	11746.9555487138	40.1280613983876	39.0213151643502	3.44025523955975e-10	57.9079254748849	0.0812384354083408	0
149.308720332207	45.0187017939209	5.51657237771269	0.0982184848518765	0.000504968367196702	931.182043482497	609.12250242621	8.90637763569878	6.16815501674813e-13	177.986598633729	0.115389776481179	1.51133786848073
29.7758708097895	24.112684926876	5.99015930477662	0.0328236286220187	0.000249941946250348	11579.7337088318	66.4855260118935	40.7384123004018	2.66274737449936e-11	62.5427994812325	0.0726270829627264	24.3809523809524
36.8391999378682	27.0847026492064	6.11677192688709	0.0384263562078997	0.000318764224553799	11885.5971297617	81.4510687699197	40.2705001665052	2.24214312859237e-10	64.7491120557541	0.089608794281847	4.30952380952381
419.80283343542	50.3150722631691	5.06068221009315	0.122524458945931	0.000303505942599591	565.300673231491	804.852181700442	6.40776440592069	6.24680197563176e-13	235.518794940375	0.242851602068364	1.03401360544218
24.6920263509741	24.1635892774825	5.86308908257218	0.0279619394546021	0.000318004429774538	11752.1707288668	41.5612413321705	38.4940870561895	2.78729164060006e-10	65.4477084253056	0.0692225439008655	0
275.275816144139	45.8628652681165	4.76394169214435	0.109398608812093	0.000353845028454356	340.07699910043	731.510865686884	4.84704545061364	2.31072890417638e-12	199.646340201372	0.17828012021336	3.26417233560091
25.0933805736572	25.2695204881874	6.17379653729038	0.0265386749260152	0.000334328246144167	10987.5970470132	49.5892129304409	36.0538469797511	2.02094390381554e-11	71.4249006870458	0.0456919958705903	11.4648526077098
30.8653010331244	26.4585438114044	5.85778821239597	0.033106425920304	0.000394830291971132	11882.5455196998	61.7472258553951	39.3345258460381	1.8761763762375e-10	70.3637675861806	0.0458886218815415	4.47165532879819
410.133649709181	51.5047092805485	4.74343071876383	0.126416098317471	0.000343134371913154	227.622033678755	741.005997086245	4.27447263273925	6.03895545869286e-13	220.008300058475	0.239250505099816	0
21.6091440733712	21.168055324469	5.9213090705819	0.0170905682124679	0.000316565900799001	11236.7522268598	42.8524138204594	39.4391036368867	2.60743577889474e-11	64.4728474804372	0.0337381664383594	5.51473922902494
23.1221308357364	24.5771736352559	5.51693097773239	0.0253648641874646	0.000336877150693122	12018.3195214449	36.0881433412036	39.7454777411357	3.25753017114479e-10	68.5836635583731	0.0590931901553848	0
75.3484283962558	17.6783819917343	4.41166992900952	0.0415454594616914	0.000341027944981334	11740.6502292801	244.88421398448	36.9826087612223	3.12728208204785e-10	119.388219462651	0.0328396717682195	4.05895691609977
85.4976684261769	29.3720246175108	5.05387439933584	0.0650679107916449	0.000313368919133813	9313.1957807766	270.05613025739	31.4952773309306	9.80797965103861e-12	110.798881941147	0.0486779936762523	1.30612244897959
18.567781810934	20.0055510252686	5.09758809163344	0.0180568773281923	0.000330665836554869	12630.0643427914	20.0057209394918	40.448483246844	2.64478650267858e-10	64.2537191113085	0.0145499175986445	0
45.2235322665399	23.3278478643151	4.55964440437546	0.0420933574296504	0.000311988551865411	9019.15019164471	143.545402671613	31.4666089670102	2.40069421148629e-11	83.6823602126682	0.0452339111780169	4.61451247165533
27.6891467863241	20.5427806122973	5.2237107276355	0.0298361716214785	0.000547043706757829	11374.9407574057	74.9456072418204	37.4435290857009	1.72452200587219e-10	80.4865233802887	0.0177329127664846	1.8843537414966
67.8700423979829	25.1592962132692	4.37629187323647	0.0548706208997711	0.000241377767973384	10987.6715052632	230.603888993818	35.7651697611239	2.55832272306215e-10	93.9612659937066	0.033044923571081	0.639455782312925
50.9727839857335	23.7568657988556	4.677049034019	0.0482430836545145	0.000324489574338926	9151.87368431227	165.096139726447	29.5502420509109	2.0491125090967e-11	101.589840969526	0.0283784055044396	0.943310657596372
477.432420342937	48.024811341882	3.91995774059289	0.112085824791182	0.000272138424623446	40.5652960044852	521.83653980057	2.46104306983253	4.9739039698164e-13	170.53330177451	0.292234343441977	1.35374149659864
21.5402830362503	24.1530667751051	6.42287841318571	0.0210769420128431	0.000262743531875587	11553.4950720026	29.082600422794	39.204569409165	2.44514429988152e-11	61.4128076161657	0.0517891179006556	4.20861678004535
24.1483728806354	23.805638088405	5.41115867775161	0.0302862635610429	0.000291141775078446	12872.1815965052	60.104428440676	41.7078392280442	2.56532648987736e-10	63.7843280308613	0.0491888850169282	0
511.636113087338	50.963135762339	4.25455017966238	0.122368402090391	0.000303173317837327	149.600354905456	585.309381723898	3.40267303787074	8.2231862560273e-13	184.00110312699	0.290640747595902	1.67120181405896
19.1029099410736	23.0157335815212	5.84155698528697	0.0209405374783936	0.000248887117422546	11118.7005199434	26.2452463571446	36.8385236167726	2.2815731056139e-11	63.0683726345948	0.0489590787889059	8.27210884353742
28.7196103630583	25.5165931488189	5.61353686982787	0.0316349883536808	0.000291345078627525	11728.6203589987	59.2739465481096	39.2459278515408	3.00222186303201e-10	63.8162566352212	0.0547419652608679	1.95124716553288
505.513918616523	55.3800915691111	4.80166394857943	0.138870005409607	0.000392670255331701	294.304283237487	719.741539630479	5.23424700494163	3.73401289554806e-13	231.82814256938	0.261431272173737	1.19387755102041
23.4222458945349	23.2804245657743	6.12279767747635	0.0241484429120559	0.000256222127809028	11518.8994975941	37.9442097700187	38.7413306298929	2.77790662970105e-11	63.2396628868437	0.0486255377109003	3.19274376417234
23.9919853504616	21.7786541469866	5.35488969026311	0.0241570133365718	0.000292187215166245	11784.8397998181	53.2655356072201	39.253178158256	2.99032599990693e-10	65.6078480427675	0.0155007037002942	4.14739229024943
368.089508987795	51.2961460671189	5.10722192300352	0.136369497055112	0.000433120656006946	569.280025078436	883.967797274677	7.54604600985878	4.20057671505328e-13	276.642162447738	0.189234325586146	0
18.6494296143557	24.0797150332984	5.44961070945334	0.0202612411339253	0.00024100538628553	11331.3217101192	20.5598974017067	38.2676760948452	2.14804073840346e-11	60.2337629422372	0.0593389960654873	5.80498866213152
18.553076458424	21.5370843875991	5.67269938169669	0.0190875975598209	0.000229672793178144	12260.4953242232	23.3984795647397	39.7945877486799	3.08187517937226e-10	56.7193830697344	0.00992962171342647	0
497.362046664108	54.9428215307062	5.03450315344335	0.142832028653814	0.000351763255410974	324.076060435527	830.914586418871	5.60159267937941	3.16764017589209e-13	258.989426108961	0.266327786250362	0
19.9519048106534	22.2551623791703	5.83503105314638	0.0243092822177434	0.000285792171905083	11654.2436364356	41.105971216252	39.6156566166867	2.99659414551046e-11	68.5774168253077	0.0257891022498818	3.91836734693878
21.1611788242019	20.2150932892867	5.35572606528139	0.0234020674972714	0.000233153177902701	12637.2020847517	50.2746649086684	41.5587421869292	5.11633735609934e-09	58.1233461181512	0.0506469390411606	1.54421768707483
433.230306433882	46.4269763398931	4.0603279702629	0.103826256100624	0.000350941786348381	81.1311373716149	618.506138160807	3.03997914526041	6.62045386130435e-13	184.740072158933	0.264765982631476	0
22.4831828320388	23.2540718363828	5.59622053487281	0.0230614077499121	0.000289526050599924	11299.065035657	35.9021840464225	39.4653977004711	2.17246554480541e-11	67.2468424893358	0.0518325713055601	10.59410430839
22.0455950844661	21.6066200146436	5.47801304079697	0.0243756977015556	0.000370627842075837	12291.5986518938	36.103888223552	40.3861897928638	3.43319369287499e-10	70.3446412550075	0.0162816617343986	3.17006802721088
401.168307483931	48.3864122198471	4.97359391706766	0.132465876509954	0.000458140472933789	480.908799612737	884.14908434093	7.02978460911667	3.19155565665287e-13	269.252890277143	0.187915844472454	0
21.4771824328137	20.48432532453	5.50609018168387	0.022190980931721	0.00046178717422296	11975.0457228193	74.5951179222906	42.0930098973119	3.03363984364027e-11	68.3892634383935	0.0383415152194906	14.0770975056689
24.7862684636416	22.8435300523008	5.22678919320502	0.0294476464515928	0.000268009823036317	12071.4057897649	47.3829747997867	39.6002746748304	3.41797136978165e-10	61.5490023125739	0.0320953725349326	1.05668934240363
278.564095704775	46.5559663163933	4.36308343622306	0.107191218492833	0.000340970607554149	151.791801062543	714.371607330586	2.85919241192887	4.97804726110542e-12	210.059646437554	0.18772741118048	3.42176870748299
22.6715097371476	24.1268911264205	5.82205908456181	0.0251504599575332	0.000301203043749782	11210.413624618	36.3166454321995	37.7484274888145	2.01818122424533e-11	68.7031554867451	0.0452634180379401	19.4467120181406
30.4633397870454	26.5482174075163	6.04587904688627	0.0378069573747514	0.000297189949943384	12200.0029640351	76.8829312077536	40.7154908007322	3.534593292692e-10	63.2592921259813	0.063799620934668	0
474.123158108392	48.8293871581643	3.75823254685399	0.113666187876029	0.000368075004169186	38.3398011350084	473.286092499058	2.2232498574291	2.51992017483738e-13	163.265305066478	0.288381060513465	0
19.4736317021531	22.9489639847318	6.9909994605989	0.0191019515781804	0.000276948141862744	11867.6707939885	23.4065745241809	39.2050148588524	2.54743855948278e-11	64.5527376349446	0.0238758331010166	7.11111111111111
23.5168986799614	23.9311044191472	5.65375369771533	0.0270083899721478	0.00027618568763606	11745.3787998557	36.5074127538433	39.8051481606493	3.18324673470323e-10	62.952420486419	0.0381925907326725	0
427.160711207142	47.447713638351	3.89065311107297	0.106906530259734	0.000382781852115284	161.836246876995	539.220745443441	2.82869894512133	5.03040580158554e-12	168.647819661658	0.258241171577386	1.75056689342404
19.9465585015228	22.4069929337284	5.59774584878751	0.0200329015059847	0.000239117764352215	11255.5184890289	39.4711943015766	38.9106271907009	2.74806808191242e-11	59.6926932711138	0.0165193775338364	1.88662131519274
24.4767668852359	26.3569982418068	6.08917697775346	0.028861612833463	0.000257430326249473	11762.1539122822	36.4485549208091	38.6975274154669	2.54307230306493e-10	60.8133698993233	0.0622744088478639	0
39.8755393610605	24.5295398983831	4.54401108467906	0.0440716586701756	0.000277893487947475	10330.5538027342	124.65079965377	33.0599559834264	1.59852238295761e-10	71.4166554556641	0.0380379919429223	0.95578231292517
32.097130989437	28.7038637098744	5.81564289769618	0.0364854175984779	0.000268960948673444	11663.5536335756	53.9358799063551	39.5527472108539	2.23856941823138e-10	58.4886237629129	0.078103640360222	18.4308390022676
48.3627191681036	16.0812877477865	4.47513359918171	0.0410147115884385	0.000292276910448867	8270.77513547435	241.537964379385	28.4377491901322	6.94238281280286e-12	115.95219835886	0.0188951669663332	1.1609977324263
19.5872023182715	19.8472084270326	5.24441277034812	0.0218167086751566	0.000233770360038679	12564.6053220492	34.1627302720592	41.2812063350368	2.6300243405304e-10	55.8948172119193	0.0587259321667019	1.54421768707483
47.8143723956267	23.7355809483596	4.67508913284577	0.0469131767469719	0.000277486939718275	9763.19749084226	170.143574158114	33.173517520322	2.40068538206025e-11	91.3272831257997	0.00805836620185697	0
39.9131298387903	25.0419258253737	5.56636285250214	0.0403259263167712	0.000366252533261027	10970.2803868448	161.46970951939	37.568375437156	1.13400086182459e-10	94.8864858075772	0.0369850147998299	2.91156462585034
19.616858444606	15.7691525552599	4.28075833117819	0.0166858598075675	0.000230901248872891	10623.9022892834	55.4005524105872	35.4730237808552	1.62345899216669e-10	61.0949491540045	0.00474575035860186	1.75963718820862
75.2198473996554	29.0612661196433	5.38407193126588	0.0649548340132789	0.00040131280058873	6125.63958990209	274.193872507638	22.5323420014616	1.04122570137695e-11	121.719251277993	0.0658608999869826	1.08843537414966
19.952669379486	10.7274929856429	2.97089400723012	0.0224464099576915	0.000105170277860014	9969.78623957929	81.0578270823848	30.8496005477524	2.96990207556812e-09	38.6086731997043	0.00104961194725918	9.21995464852608
32.0960116376708	28.7033411528796	5.81560877221837	0.0364819799421598	0.000269135436948707	11665.7041849958	53.9358799063551	39.5511408755263	2.23856611586772e-10	58.4745343182793	0.0781024813928258	22.5918367346939
470.645539580794	36.0099138312321	2.625725094735	0.0824549385633646	0.000210858216709142	32.13714216182	394.79080713292	1.79225898116117	6.64805342956538e-13	161.816489610492	0.283357975745092	0
38.5803075332243	25.3733264350808	6.20486524175336	0.0371783169240382	0.000233800306773507	11407.8720983962	127.531945084813	39.4247490908997	2.16671058097266e-11	73.9913840177444	0.0195695441309135	1.30612244897959
467.91105789054	52.0293173319529	4.57005013163855	0.117583250283798	0.000229602123803586	275.396240655996	638.731815244269	4.65817848177534	9.44931608111188e-13	194.75493137449	0.259795666242914	0
37.133906068554	25.9131254786771	5.52804773092188	0.0416749693376712	0.00028805878042875	9670.47103144684	115.802115299936	34.4130717926611	1.67161786850609e-11	80.478060693702	0.0479326798938589	0
211.540663945306	45.5668515894978	4.33450416594285	0.0963820166850232	0.000202450584577239	333.761599055558	614.58678149854	3.86764387133504	5.14358493855437e-13	148.034839769475	0.20287123286882	0
39.407715028648	23.5390694474197	5.68267835673412	0.0366856818756441	0.000254182358837737	10402.0707753055	137.930514889573	36.5108245883867	2.27913873259254e-11	78.3185039766877	0.0239612744201239	3.55555555555556
267.230408765374	44.7455232833718	4.38806340399652	0.101267787882126	0.000299880590047058	144.294680952715	669.812461309797	3.5148414932443	6.73107864438406e-12	189.073280088335	0.208446373603812	1.27324263038549
35.9220712387411	25.5319815361583	5.35271191709014	0.0407763898288804	0.000291765170068603	11372.903910116	98.8538112506723	38.3411202159703	1.77262421877747e-11	78.8380649116199	0.0337636186043021	0
230.469986413808	49.7598747671008	4.88373638634852	0.116650434077962	0.000326592961222389	381.420263379145	692.067838185115	5.37279723012295	3.29732794031433e-13	182.831439894401	0.185270541366325	0
21.8637557700488	18.8362496328455	5.22656774614153	0.0217780321794325	0.000266340737247736	10999.9755133586	79.376351648329	36.104623947136	1.98628228466043e-11	67.9944526344438	0.00958646490622132	6.16780045351474
253.025577099285	50.6077056628832	4.9160260049601	0.123586316680761	0.000383325805208891	321.334477232403	785.801140266317	5.49379882610933	2.53612701911662e-13	222.841037169061	0.184862430263237	1.11337868480726
47.3499215897965	25.4735733174478	5.3214069690573	0.0449488076144245	0.000281437107090587	10788.2082918597	129.740990202998	36.5453585894822	1.67968674659917e-11	83.8225922096346	0.0445867748391617	0
286.054151919082	49.2054287030449	4.80614312979129	0.127070591804243	0.00059362048429797	231.673287425046	890.894920315476	5.03739243221958	1.42999954167194e-13	261.44147973466	0.165210697751609	0
21.9024292371695	20.8487413217898	5.09157715462452	0.0246358199124268	0.000268349816524755	11247.225854215	61.9718065082821	39.0043332093764	1.89115463410353e-11	66.323088372784	0.00686709189332591	1.45124716553288
253.019289442192	45.5108323725494	5.2518429960366	0.127310008809693	0.000528221662178285	460.911313754418	945.884003100957	7.43395640698952	2.00533894848262e-13	272.744719607644	0.109173087840029	0
40.9712584423231	26.0019059677365	5.93801106930427	0.0437059823420736	0.000275857709032039	10849.9468908457	129.990437634207	36.4018243127609	2.05761448166014e-11	73.4958954722723	0.0307599781151882	2.24943310657596
287.008833213803	44.7007466835862	4.8793803454865	0.130139895629317	0.000549940332621924	350.16157325742	1013.81691808209	6.58974889437767	1.67035537427111e-13	301.280615030086	0.108576404716523	0
28.1781566758256	22.5968937158144	5.28142373495657	0.0324606424090604	0.000265800966001282	11258.5804651693	110.258926486741	38.4988599932005	2.38478610507162e-11	73.9546497290965	0.0182394680467269	7.9092970521542
244.175105058366	42.9367922068481	5.16415588027185	0.118700879260669	0.00053329182303484	284.673363740462	950.884085688185	5.85641819331316	1.37080516867932e-13	269.091718015276	0.104971706491475	0
36.6629687985598	24.7064368704836	5.23102609597153	0.0377622069479374	0.000284747491487276	11382.2519737136	99.1548649389614	39.7584764079996	1.73232966380103e-11	74.7088821417874	0.0182467056188903	0
97.3600105588805	21.7771102420201	4.4227578450376	0.0475995895948669	0.000254700590026624	11325.270244818	245.422306492071	35.8557207974317	3.06166496424651e-10	114.678954703056	0.0478698570622672	3.26303854875283
22.1416642581896	19.6738887151407	4.82437067372116	0.0208434986404516	0.000242546928778986	12060.688317404	27.6192293371495	40.0343509403897	3.03056922622529e-10	62.388791174113	0.0149174426202968	13.9319727891156
90.5561642362171	26.3251453693599	4.8045597558983	0.061278119633758	0.00026988702526172	9344.90235680359	320.672587654915	30.8518234693869	9.66165411812614e-12	127.033102824456	0.0483939718841421	5.95011337868481
33.6609296077719	26.0628154645218	5.07979859116304	0.0411046494026868	0.000269792147630919	11472.9291199602	105.546688679043	38.7646952318928	2.73895692099154e-10	66.2869887150303	0.0261177550453771	1.218820861678
67.4308626892493	27.3781705005065	4.86752818269865	0.0617082967237237	0.000249980965950271	8510.20135200832	222.807725918254	30.8606379163369	1.80636107939266e-11	96.7601006201476	0.0704892284399397	0
33.6872418112629	22.8389268782751	5.0949487703571	0.0318727496178976	0.000411359966990375	10836.5800985057	112.501233833742	38.03967299844	1.09896363272146e-10	88.4293250594902	0.0377050097495391	2.48299319727891
45.1696235257473	16.1284086761653	4.22077714196766	0.029736954543187	0.000222209695490804	11590.594896466	243.053998690904	38.4433873279743	1.48573452437343e-10	102.536092968787	0.0127161773513729	0
100.528740193144	25.7879553839133	4.94957514593216	0.060607281927881	0.000369784450928339	8518.46210633334	391.524354138307	28.4881964436968	1.70041877257432e-11	152.296008709641	0.0230662219660604	2.61224489795918
50.0260433315072	24.6190020214425	4.29685134919835	0.0450912264971528	0.000207588653019805	10389.1745147212	108.519020109142	34.5866558218715	5.42761585910194e-09	55.7365509629947	0.0393932820179242	7.8140589569161
22.1447856063657	19.6724181307595	4.82449571679475	0.0208412773393693	0.000242600729874329	12061.472988696	27.6192293371495	40.0383252724994	3.03058096736486e-10	62.3778714290117	0.0149085636258096	13.9319727891156
247.612647225019	47.902312299418	4.99263070615738	0.122305664221526	0.00047431362980994	245.919768003744	876.104462101558	5.62592012267419	1.77977304350084e-13	253.255862375053	0.17004781605479	0
25.1122656254016	22.0197784389568	5.14352061049333	0.0266561688291091	0.000251408371435745	11408.0343350763	92.4275214249808	38.5521639366747	2.55715152406618e-11	64.3833799110413	0.0329103553099098	6.02267573696145
287.654004261836	48.4514820571505	4.82969865843045	0.127080525634907	0.000416514507330936	297.767017239196	941.316585024714	5.83890082688541	1.34998565356519e-13	274.870501884857	0.161753411328404	0
55.8735645842088	28.8034965308009	5.29201940994256	0.054248482857043	0.000267166976798746	11304.5054297146	160.076934644396	38.3523109981117	3.38642011822398e-11	82.9614298754658	0.0540788447402504	5.4421768707483
282.345284332257	45.4078460503038	5.03432117160537	0.125200048680533	0.000462074987949045	396.950285846104	966.795633247892	6.88397101722161	1.58793221608064e-13	285.225995806717	0.0962943463390336	0
39.824067789565	25.0539521931384	5.67739147461963	0.0446897834042631	0.000257267157148558	10910.9744687987	130.423522861663	38.3704802670435	1.72787362053483e-11	77.410480820846	0.0347869379044552	3.55555555555556
212.970550972046	46.0595112087147	4.39054795518581	0.103796138123219	0.000399994228717492	158.856673130059	700.774024799759	3.67999731257605	1.9366420554813e-13	184.809410544609	0.19757761960253	0
37.2764471633581	21.9423233580882	5.04164009889815	0.0347870740525473	0.000288131220835936	10894.3854247999	128.222296945069	37.6236869489386	2.1341200689736e-11	71.5737325117102	0.0218358753359203	9.14285714285714
279.359421956184	49.8032333510177	5.20371904479649	0.133896036824327	0.000578772837749464	346.875099950705	1000.26855996563	6.60699030712865	1.41084649340772e-13	287.434783234203	0.132079754383989	0
42.6278358441145	26.1936989924621	5.82668935210707	0.0450026571355678	0.000295024129245879	10234.4580178302	129.402277841223	37.3386942210828	1.76128197936153e-11	78.6371921541935	0.0329967908080715	7.40136054421769
198.625224203442	46.4746244855584	4.63208566761613	0.0999237357398467	0.000302725996577514	143.347681591899	645.455649127433	3.66747048649297	2.80955096349907e-13	155.050802627434	0.197307863880417	0
24.8490512392295	20.1196705109636	5.11866833722017	0.0271766940875457	0.000227856379353122	10552.9291552841	68.7502040418272	38.0739802038413	1.90900535019473e-11	64.3229302882386	0.0435401280413056	10.8843537414966
270.199976157575	48.3609604680781	4.94264309546642	0.129097259755302	0.000546486602042303	335.425678378644	993.892697948014	6.09885993511044	1.21517574501598e-13	287.440931854338	0.133760567141342	0
29.8031085730747	21.9681340966538	5.32173023633746	0.0289913361452316	0.000250614850104691	10561.6884683684	92.8413043030827	36.6978851081522	1.68731658153859e-11	66.2078955143917	0.0402687849411891	3.91836734693878
216.108937102803	46.8457905310643	4.85873378308381	0.106906492069607	0.000307577449943189	205.758857346733	712.727674045527	4.4763501659528	2.50660135646903e-13	184.860707389375	0.191172467885897	1.19387755102041
19.4070366019705	23.3699742282731	5.21130107212349	0.0251246388634167	0.000223442022705952	11204.7352792005	38.5009671527763	36.745194299217	2.12272461340534e-11	59.1304728250884	0.0146955723973929	4.7891156462585
222.139217095134	46.2023672626565	4.69323990709846	0.113917421462963	0.000430585075971383	308.189478006972	838.412874336042	5.06102527877975	1.87248780169025e-13	239.688477172392	0.174647821941698	0
245.191162096285	48.9264170820276	5.00486787727252	0.113884124457897	0.000437793421651394	242.466406162376	781.733200810824	4.93102770299886	2.66059272828655e-13	216.386673197151	0.19241049693133	0
22.9137021497814	22.5380528242269	5.59615344591316	0.0264253205091497	0.000341637077682083	11495.4002604962	65.0326135624977	39.4327138690742	1.26953448051663e-10	69.3464435066221	0.0252725673424262	2.61224489795918
39.1362438484456	19.1473705137746	4.48009466301664	0.0399076222099244	0.000213792143273163	11250.0837657765	134.764045611857	36.6603197827524	2.31200134344191e-10	73.9635897953623	0.029605741061887	0.954648526077097
40.7973661837543	29.7692599138691	6.24614153380794	0.0447037050813522	0.000269491483256688	11128.4869618195	86.5158930850424	37.3506800620188	3.03572530362836e-10	68.3807515089995	0.0899032416401186	44.1904761904762
33.3213176342397	19.1098416186082	4.50856634287134	0.0298930247394838	0.000308745229325069	8377.01845589995	119.348463856212	28.5941341601119	8.22513368402065e-12	90.4822709942113	0.000664698410991741	3.6281179138322
26.0974211329432	24.1837456842092	5.40997419641224	0.0348692556222764	0.000284545897361181	12506.7038958684	69.8111591467719	40.8958926738856	3.46860919148102e-10	62.8789209399522	0.0375835078652769	6.01473922902494
120.522859288861	40.1932147393052	5.7007030541108	0.090635333767168	0.000260939473497547	4693.5667773129	332.240848236946	20.0891693970301	3.31663375490846e-11	115.524486291193	0.0899223919325244	6.76303854875283
16.5087641862201	17.9001565530527	4.94510201694728	0.0164682285769955	0.000210377278709151	11679.7454640125	20.3064814966202	37.9831994889424	1.10651277414176e-10	54.7407166494341	0.00864531241670266	1.02834467120181
24.5981167194647	17.1909240669213	4.16414751775929	0.0245616899955759	0.000235964867959507	11232.1638043995	128.124747894046	36.6653959671648	2.24720412142477e-10	77.6419466771524	0.002614717258499	2.63605442176871
99.1725629015144	33.8023906257374	6.01330418001429	0.0788738056695572	0.000368348271959016	5743.4364477248	346.922140931647	21.8003833087755	9.12062917311339e-12	133.968599913222	0.065926699174748	0
28.2897670799942	19.4089487496046	4.32533946085417	0.0325633457690375	0.000163019590838402	10745.3768470392	104.676176989375	35.9921691476149	2.28880612269266e-09	57.8823549880525	0.0412482539301994	5.37981859410431
40.8034249853562	29.7679674103079	6.24616069047441	0.0447016901285083	0.000269382363957805	11128.8819620274	86.5158930850424	37.3492968911953	3.03573147492841e-10	68.4307387792716	0.0898748499031638	44.1904761904762
91.0359924497443	39.4417097222609	5.7766214276793	0.0786006305030691	0.000257457529942482	7495.08708421219	218.14577450694	28.1328098905343	2.8867557772311e-09	83.2553739196661	0.128127481443703	2.75736961451247
88.5419311376224	24.3608327990142	4.81924374220506	0.0569227260348681	0.000313899884190829	7552.56878798321	319.707398600122	26.8239058778419	7.64353047311883e-12	131.451204072921	0.0429111193203362	1.30612244897959
25.3904700666867	22.9898003980016	5.56326244705187	0.0264610885831593	0.00024675396552661	12323.1504753818	46.1980441862615	40.2532336052159	2.93528963320977e-10	60.6185773167253	0.0773287873523657	1.21995464852608
130.03208979732	41.2583752872344	5.65928416831826	0.0974843077634955	0.000244188078183075	5518.21280912417	343.719973290767	21.8778520109933	3.76638153764715e-11	124.019266228154	0.0966832507198118	2.22675736961451
32.4682698556435	20.2866083484203	5.10398917053254	0.0306926781755809	0.000439503828688914	10868.2342252136	124.01644807561	36.4596191282392	3.65332876540428e-09	82.3000686356897	0.00848046241699808	2.3140589569161
23.7132849701418	13.9678272208531	4.00408838476449	0.0178475896930417	0.000287435620646812	11587.8077237738	106.728278214842	38.1617612294342	2.3458150473832e-10	72.9968106861259	0.00389162301253134	1.8390022675737
62.4950044321299	21.8114305666489	4.58435321261985	0.0432403655080099	0.000427001756588741	9743.44550053491	213.953273837863	32.5427669909463	3.3506934518747e-11	110.413772767471	0.0530407234660552	3.12018140589569
35.88242668272	23.9336179545399	5.27599644274315	0.0344739092438983	0.00027132310126019	10934.3877874331	60.7034542340747	36.2694405822846	6.79493340993486e-11	63.0861016132367	0.0574248855246805	8.48072562358277
14.3882012736067	15.7850103900361	4.20811423021011	0.0110322766185963	0.000207664105977818	12163.1140847766	14.1126617835963	41.9310030062046	7.83316027266718e-10	51.1252913062743	0.0357968338064499	6.12471655328798
81.4690104330198	33.427271680128	5.39928335887406	0.067148005528592	0.000229181075462279	9800.55851768938	202.154424557433	34.1315356886867	2.37586447788216e-10	80.5118695565417	0.0942906556327732	32.5045351473923
63.7501639589156	32.4885229206641	5.45098909447997	0.0641769587763261	0.00026537466910035	9010.4401950968	177.307241201546	32.496146676431	1.97928947584312e-10	75.0155364588734	0.0644038204470863	20.8151927437642
25.4238942158793	29.6617553843181	7.64172350120043	0.0265435429290024	0.000304627123872454	11542.4765785807	38.1996398649924	41.9359717632192	1.06635948293272e-09	54.6230870458486	0.110249612740846	1.36507936507937
21.8364440085446	17.3673737695548	3.90313719131289	0.0281935576204941	0.000171808778268538	9672.9703829542	77.3014997174356	32.5087211162565	1.11565280626421e-08	43.2936245622717	0.0187213508409074	24.0170068027211
53.7204592393641	29.4733632380668	5.90575435933664	0.0526845002396782	0.000235076110867363	11013.9488402037	155.012947569272	37.0858268989244	1.32667879501174e-09	71.8631362530971	0.0366733878793329	14.1167800453515
40.0592020614826	21.0470153038693	4.46443210726006	0.0409635692555435	0.000269154937973571	11513.0909663469	123.546597257235	38.6263743913749	3.48898672260293e-10	66.2682980048316	0.0347400167865877	4.07596371882086
91.0357940893594	39.4422402164509	5.77652769525988	0.0785991035266944	0.000257479411363538	7497.29958852185	218.14577450694	28.1378462714903	2.88675470973304e-09	83.2488275909331	0.128145944367216	2.75736961451247
71.3843923354587	27.6082117679714	5.28616268776903	0.064426895677654	0.000328865186506222	7356.89595752501	257.141006432576	27.0565196086573	5.00181255528191e-11	111.472015917089	0.0427127964663642	6.27210884353742
41.2285402557948	27.2383795887255	5.31051993792193	0.0491238772493661	0.000199900921152005	9300.62238024027	146.287583524904	31.1205737988577	1.41226683555802e-10	66.0769330688794	0.0344600993667131	10.2619047619048
216.491260967039	49.3035410803878	5.06913285525078	0.113267647295543	0.000330509572250423	383.290240040138	725.165145962907	5.8648720893662	5.03823674087361e-13	187.771203459224	0.195285040824735	0
28.4855349617847	23.7846321335626	5.42252524252274	0.0361321258461127	0.00026406845684532	11296.0358850599	81.8593938794617	38.0593458647904	1.77380243374676e-11	68.6307499355492	0.0259732701072287	0
262.195468861242	46.1866107910235	4.34947892267878	0.113362739481357	0.000452548379272474	406.019931861482	777.420396122799	5.54195213769145	1.7844375090511e-13	219.263479332432	0.181919411239214	0
38.343023057754	23.6603045345905	5.02265644616219	0.0394935888517986	0.000373093190973455	11179.8451338314	173.926876709981	39.5044920415338	2.52128172621755e-11	81.3968586668344	0.0369503185720579	2.4671201814059
207.206889999917	47.8852653669467	4.96369283245574	0.110846352538096	0.000455157272113325	286.434255871052	756.990196557163	5.18341832320715	3.92804702705807e-13	211.506770001708	0.182700442185809	0
25.7880036434605	19.6495265603648	5.37723658006229	0.0272499164753016	0.000301095307826409	11355.6356484772	97.1397513170256	39.5524789772106	1.81943938475751e-11	75.1599629760169	0.00592102430454606	0
247.570426911174	48.2055989438991	4.59727347853844	0.11592916978568	0.000401697426047068	363.526677995901	774.265719385466	6.04816101041454	1.78276333513245e-13	217.936715384996	0.191429503050544	0
28.0082188202125	20.4309275732776	5.00375899622548	0.0312587688509406	0.000322467212989978	10150.8411619106	112.602784201762	34.7783422184716	2.15547357654743e-11	74.1279204863223	0.0116766441061814	1.45124716553288
236.215018182113	48.8350259310581	4.80189117164833	0.112751221109905	0.000407764964394819	198.697210378201	762.819523857071	4.48371108252326	3.63141098893872e-13	223.106539438768	0.193229996408248	0
25.2066095727274	19.9598304856987	5.76430416086104	0.0229335043593272	0.000300567347548606	11483.0575280229	95.5761026847574	38.9622190128401	1.61887019833373e-11	77.971438716752	0.0225435052694727	8.12698412698413
275.436923841437	48.1007674465158	4.64618027067723	0.116758454242326	0.000410216806101228	236.708103498972	837.312737074332	4.48255332270687	1.68123076394945e-13	233.394016214896	0.183744032255965	0
26.6237127252248	20.6245752929041	5.62840942223184	0.0245588662752214	0.000290727392955914	11163.8270739249	97.8715721820813	38.2680087528839	2.50007375639075e-11	66.1462264864921	0.0224138041270311	3.70068027210884
196.13614794626	49.4223504105563	4.99682756152086	0.108663031712758	0.000280189994195324	487.829828854078	674.59799396528	6.33386179885512	4.27244201069656e-13	162.046935794061	0.202415727427509	0
18.4558671059116	18.3538124527611	4.93679545226721	0.0224732330129596	0.000240672622134402	11242.3540704578	43.9609618175146	38.2015484296277	1.9047788828017e-11	61.0021975209883	0.0230128770337493	1.23356009070295
275.136695035253	48.7480299298719	5.02612558091594	0.12810767738772	0.000471586807726223	426.520121766903	932.628731309976	7.15149060331424	2.08239278539821e-13	273.198312236483	0.165250044526467	0
36.3328013518837	23.2517734088922	5.12013362219408	0.0360018268615166	0.000239365148244084	10502.6343076027	110.237733806668	36.2931979116319	2.36475836404295e-11	70.3994697802594	0.0233712514613166	2.90249433106576
206.928339979851	47.904326632284	4.7601090939662	0.108843840063819	0.000309556563551397	295.97334100613	703.081844163948	5.21769350161088	2.71332284722459e-13	182.015456247616	0.189019676450273	0
17.1082276536437	20.4798103055421	5.0929445609673	0.0165587845689979	0.000270782243052872	11009.3197596002	25.5750235585178	35.7710352295299	1.69439000239156e-11	63.8184762135135	0	2.03174603174603
279.736869213331	45.7383187755546	5.05580194141861	0.126615647811362	0.000530904540077932	392.711563550065	965.989751587777	6.82551589309066	2.0917349906402e-13	283.862998616484	0.128844911924665	0
28.6871611856318	22.0490615827351	5.52351336778879	0.0336165547087715	0.000252622793109585	10420.4053324469	97.5328973160393	35.9058915523472	2.66934016062883e-11	70.9081657078582	0.00419140515888453	1.45124716553288
53.2163991905555	23.1714391444407	4.69658535614571	0.0450409393084031	0.00025700558315442	11127.9672466517	194.669477434281	35.2934414888994	3.16170129435425e-10	98.8173653435134	0.0303859067891906	0.95578231292517
40.4433267507164	28.5708530693048	5.39945305326846	0.0426122920745327	0.000284397160813152	11141.3705459042	71.0573571006603	37.5645966917521	2.09522655293292e-10	73.8616872117477	0.0857749430016981	22.6394557823129
57.5793730070237	23.391528702865	4.4301367601682	0.0524232456357402	0.000249916005565215	6912.6371979057	249.565648892903	25.7349113795926	6.00663569574265e-12	102.624346459818	0.0244793520829115	0
20.9084338586462	19.5815304209363	5.78533949651729	0.0215136386162327	0.000285491909964883	11843.022394799	46.5059346506178	39.1278055308518	3.11075348054045e-10	58.7976930268317	0.0218194241991999	0
57.6712807814488	27.7176665538236	4.91795497945472	0.0600372560067869	0.000290178949010975	9221.23047556723	194.355545778516	33.0224592239495	2.73585267756652e-11	106.836506807987	0.0166694991805502	1.91043083900227
31.2286844192608	22.5583874891577	5.18541304018889	0.0302458926554154	0.000262191939250008	10712.3675453488	59.3144160349888	34.0841837390367	1.38757956267867e-10	64.2616603062998	0.0270402760685906	1.02834467120181
15.7656157720656	14.8798477852818	4.0926626420538	0.012706675876531	0.000211073767594318	11589.3041644001	36.1143809982633	39.1010232285451	1.52965881053081e-10	56.3192121276268	0	0
68.1795564773673	21.088908935455	4.84644019948599	0.044888979471684	0.000335453763402269	9293.458841021	294.86911685656	30.1872254357995	2.80766877142558e-11	132.264788946503	0.00801861369536039	2.61224489795918
65.0177643652309	23.3077999454965	4.1879588160481	0.0455763362542165	0.00016057010251668	10742.1975978728	146.224546581107	35.4205565336291	1.89834047180458e-09	57.6180734200302	0.0405823521538697	16.0770975056689
40.4418250033122	28.5714824328731	5.39958114064019	0.0426114459562219	0.000284335553631858	11143.6557245413	71.0573571006603	37.5732017516993	2.0952215354683e-10	73.8436151851569	0.0857837434222501	22.6394557823129
191.718641893093	46.6675396132851	4.67153007366407	0.0986712076567617	0.00029905144128338	142.518819896874	652.632570683433	3.45046827153838	1.96471912781086e-13	159.902202100816	0.203926204255835	0
24.1660271215262	21.2557869112337	5.22083722836576	0.0264828976102431	0.000235659477001031	10513.4111321006	96.7371747207255	36.3647269220812	1.65913130531042e-11	65.7087331762436	0.0142312861712475	5.80498866213152
324.595670039668	51.6759809106776	5.19682241407398	0.134095176487957	0.000440435251029029	441.474441734998	961.046709748421	6.94549579496882	1.60431181370133e-13	282.665188132135	0.16417214852578	0
27.3005807670984	22.0611890545008	5.44250076635392	0.0306448002141547	0.000235505073854329	10493.3079233026	91.5605598806822	36.9651650513629	1.85121163395366e-11	64.9326885391432	0.0302471299235209	6.09523809523809
203.363249674204	48.319524929027	5.20701459671198	0.107423157888318	0.000312070260424774	264.696025970758	681.073485721448	5.03873092479394	2.76086792948927e-13	165.958135966777	0.216969040206164	0
30.8964293819902	23.7067792731985	5.25003939966901	0.033118435578582	0.00028695263522197	10271.3207736936	72.1517851416427	35.6698336896829	2.26023577036812e-11	68.7948880766284	0.0335304569598278	3.04761904761905
243.862795143893	46.3008173418996	5.20164634627587	0.122136636771258	0.000529238306998773	498.985948833513	911.670032794941	7.07436965948931	2.04131839271371e-13	262.426334385006	0.137874960525512	0
25.8943172199589	21.5588844845192	5.54286056952103	0.02418686029402	0.000279281450177508	11172.9215001538	70.3266569956169	37.3566310968997	2.04162030152112e-11	75.2362158408183	0.0293187914229329	5.07936507936508
193.151304923149	44.132994568594	4.39931875056106	0.09703331684962	0.000334592485995076	140.197888571752	679.482633449872	3.47190033272775	2.02887294727157e-13	178.492756435329	0.19658352283673	0
30.5936429953664	23.5445077319129	5.07272940061929	0.034582920841224	0.000243487011492876	9671.24226432606	99.2140749919735	35.6351671417804	1.75041171779608e-11	67.7935540890577	0.0237758185813317	8.05442176870748
276.774622428255	47.4282584343146	5.003968620702	0.123730494933033	0.00048449392446174	376.62329320442	903.759016348929	6.62580492226899	1.97605379075158e-13	272.723566003982	0.143352039262587	0
30.6950830464295	23.418914174323	5.39784054847064	0.0324282201762668	0.000261763401077808	10359.0581835774	77.5990949388454	36.3259213251119	1.33990568469943e-11	71.8504998246787	0.0174597545299314	10.9569160997732
204.722450790886	50.9268817481329	5.36391169059103	0.113154364320212	0.000403537054541354	2464.61216881066	701.826272848563	13.3834429866459	3.69824840257475e-11	184.6462078072	0.187040255748336	2.86507936507937
38.568423356147	23.6708819510179	5.10132127430693	0.0383250943893889	0.000254241059008184	10853.0365135069	116.068463267599	37.5632795205685	1.7915004347757e-11	70.0480497221164	0.0353192995208885	1.30612244897959
287.015782656288	50.3298626504579	5.00389743483024	0.129563127558242	0.000530319096154291	453.900125321875	963.387234382183	6.52743796560707	4.66670418512653e-12	281.676126446213	0.173765043856748	3.58049886621315
26.8075971609844	24.2085914555145	5.41169000114265	0.0313604226028542	0.000290208115844248	10873.7113164152	80.6423114050422	38.1324795136911	1.85867984496578e-11	74.7269080537668	0.0298200174133133	8.99773242630386
198.663176935112	48.0269132253802	4.95973251999241	0.106528255966564	0.000325453521731332	221.559462230017	704.595040533535	4.71972312833812	2.51329409398006e-13	174.418693469652	0.198345574836815	0
45.1743667515756	25.3153140047811	5.65547496912499	0.0441087642388905	0.00056483643796143	10492.5357729234	176.448627922932	36.6255342153223	1.93101621448713e-11	90.5224257263355	0.0379949720542277	0
250.668565003923	48.3716627586012	5.18580167231229	0.122818460588589	0.000436018753415371	451.016048589472	868.644092903634	6.77978214433177	2.02545471906211e-13	256.716576539552	0.149279165681702	0
28.3589978914295	20.7423136444759	4.93847071051745	0.0261089343029345	0.000251662835971861	10248.3467971313	57.4650806256378	36.102992779015	2.45782864956711e-11	65.2360851513732	0.0284709043091671	8.99773242630386
45.1292779688428	21.9446664553843	4.20476932727693	0.0412011950274338	0.000313144315348759	10907.7160629262	179.057613106404	35.4678984863792	2.99176103158476e-10	98.1383414755561	0.0138593889907018	0
30.4100800864409	21.9714614288892	4.89759894278722	0.0275715984307151	0.000234511235566059	11304.0891780785	116.723289176294	37.106611277034	3.09315504550758e-10	73.6557973470264	0.0571307292121772	35.0476190476191
78.8068272088208	25.6227261753926	5.05789463824905	0.0589885208704581	0.000445065620741378	7733.88903860285	286.852273352305	27.564395517846	5.98166239842831e-12	132.038393736008	0.0411909853834924	1.01587301587302
19.0640124956265	21.3154727621655	5.22599750114335	0.0227338528489095	0.000286828053096914	12627.2975843431	32.60987489512	41.6155399375465	2.70757595279114e-10	63.1852566837578	0.00449108209989106	5.44557823129252
45.4219393228947	21.580364895419	4.68330584754984	0.0461055044894666	0.000253820844868593	9329.87964358018	162.715575522828	32.2285582586425	2.14038411122134e-11	90.7583577921938	0.0325212257454256	0
39.6565278249	21.0051798193795	5.07539245700043	0.0317371022227759	0.00025160664385438	11543.7213446165	109.462258305376	38.8383508510814	1.20657374419161e-10	69.6960136519585	0.0227828162175775	1.54195011337868
35.3922188685176	18.3290189367544	4.21187805063545	0.0337130425963645	0.000210967971621234	10763.4060552176	139.662112708096	35.7369764591931	2.5772553490585e-10	75.5599141295965	0.0243345310314149	16.5192743764172
77.2952812447653	30.886666320358	5.5794499614347	0.0694706036095999	0.00033017900612109	6233.33821498415	272.875908680403	22.7867136499747	1.24733306138269e-11	112.562487956321	0.0410136693835574	0.943310657596372
30.4706443082113	21.9684472172225	4.89777614878545	0.0275875896331989	0.000234297681961018	11304.8172416959	116.723289176294	37.1105482382126	3.093160066673e-10	73.7007527746236	0.0571171038554906	35.0476190476191
180.052407363262	44.5990809402983	4.32697617984704	0.0922291053576016	0.000244237827854075	118.485684370604	612.728138423135	3.12835022946093	1.81860813759619e-13	137.054941845345	0.19721765545301	0
36.6154535254632	24.1123314219306	5.62693523364285	0.0359925622838015	0.000476665908309989	11207.6090889272	104.857000388912	37.4061090812609	1.77431036947371e-11	86.6526936478001	0.0308758788359332	1.88662131519274
265.308498176126	49.1368582523281	4.87128755771123	0.122112923488041	0.000389091681003471	328.095196595018	873.693681479903	5.77555901056264	2.14259814208342e-13	244.960846395853	0.189872893697727	0
26.3673718804704	23.7884452124846	5.46059078419612	0.0294046079074771	0.000272302144604764	11329.2237943145	61.6561403706656	38.1217563428634	1.8538803508929e-11	67.4669145637183	0.038351099722778	8.99773242630386
199.094083999154	48.6071952614113	4.91151289358692	0.103388983438958	0.000320589530089335	126.4208406604	654.574616227187	3.56312985685094	3.10099077208571e-13	156.068275292469	0.204360317857104	0
26.0780027067695	22.6538300958402	5.19144400659558	0.0277994688529397	0.000259214241988712	11600.4181055216	94.732626128844	40.6719907929786	2.27727411928207e-11	67.3811681512917	0.029958669514431	3.33786848072562
195.659586776188	47.0164832276139	5.09683837544069	0.108130193875769	0.000330890670891937	647.022493342529	709.187650511352	6.99711097311839	4.24130564110563e-12	188.677794574855	0.19281272543079	3.0249433106576
31.3084781813019	23.2949197212567	5.2163406188199	0.0338855956073429	0.000280651394545677	10638.6438602087	107.783329041933	37.6141090817711	2.58865990503109e-11	70.1225975387625	0.0230948433247627	6.67573696145125
209.80542997286	48.8581772670792	5.02430338158264	0.11232706689014	0.000299164830992616	340.081958158235	737.877494243325	5.52261908783968	2.25805764968266e-13	193.115759164688	0.184586186745963	0
24.5303158041296	21.5830594103039	5.4819160324597	0.0237739620091661	0.000358024667477238	11030.454310823	74.6780324346715	39.5712796756158	2.32601089872686e-11	74.6100204840454	0.0370630110207144	4.7891156462585
175.795404419825	44.3024585862075	4.83136489502876	0.0970153436452782	0.00145234362305132	1433.98495868631	659.378515160608	10.8421678164525	6.83119839699842e-11	191.452592635542	0.21398088114058	24.1927437641723
33.8029903431162	23.4499032434855	5.55235865796371	0.0399777847643409	0.000273879450309478	11466.2309063572	98.5159491464852	39.09707840099	2.43994246380201e-11	73.1410700203242	0.0282630132322303	1.30612244897959
257.042521031805	47.1013203913624	4.75930600457443	0.120173068012858	0.000450133039922721	305.819655547343	897.966716809593	5.44010177148605	1.83909954549442e-13	262.672346378004	0.184399738655252	0
30.3492626531805	23.8702848143741	5.34261186498147	0.0302959862250012	0.000240348738077793	11555.9682346013	99.0988056468821	39.0501329713571	2.22258233860089e-11	66.7354816676327	0.0192506916288818	11.609977324263
212.244088024524	46.338221987254	4.6278852429966	0.104896568715263	0.000255997704028978	578.476270407074	668.50980327831	6.42764011224539	8.77570604117456e-13	159.236532364852	0.206601646275188	1.19387755102041
26.4808292858918	23.3599112270898	5.71878338773713	0.0309200893398836	0.000267159745843185	11118.4805649989	79.6487563472033	38.8225195966531	4.15321338664892e-11	66.7199596321742	0.0156536561610588	1.30612244897959
285.775070041327	49.875342217545	4.91952437684549	0.129490996507853	0.000486776776193825	444.443890136812	895.273112375794	6.70399714396349	1.20868911844728e-12	267.457578222601	0.178422495608353	2.86507936507937
22.5344403409521	20.3619366188773	5.3639424913884	0.0248822981419614	0.000293915666221286	11076.8698725071	52.4315112327704	37.6911523712689	2.0820572434372e-11	74.6656322031214	0.00365944110494693	2.4671201814059
193.501734994017	46.432879252748	4.6853737229323	0.100287761081758	0.000266564052351065	301.221949559302	650.575832189716	4.71235702471668	3.28745991635424e-13	156.08992959856	0.214051875739093	0
41.2452455807839	22.9202711379834	5.38364851007804	0.0396174721849289	0.000261386843607292	10814.1651507292	121.502055166477	37.6091910244886	1.60500740163132e-11	73.2396690345229	0.0337131019873268	1.1609977324263
54.0539184500402	26.5187001542226	5.04059569746291	0.0532982911573287	0.000232198081550567	9866.79326311376	160.913810719967	31.9908901269358	2.35753157240602e-10	79.6246620720462	0.0657857196198285	0.636054421768708
64.9088196669234	25.2486968728632	4.95441534075206	0.0604067512499681	0.000264700846544952	9308.97381342445	262.071067359732	31.5781837313978	9.77289275083091e-12	104.94518817154	0.0100643694759688	1.30612244897959
19.0070461608117	21.5134488095975	5.20011336951939	0.021542838896493	0.000284646701450946	12778.5347177769	28.5146846572204	41.8607341173004	2.96297905746708e-10	61.7667282736856	0.0455264050109635	0.894557823129252
119.669744243237	40.9877752055304	5.52764615926846	0.095408092122445	0.000236516981631696	5999.2068207176	352.711825090308	24.0975146156441	4.60988676115659e-11	118.539970989856	0.0874044260971757	0
34.1247341343844	22.1448017851357	5.30928571929596	0.0356250732012942	0.000375376400174403	10858.5513966081	104.132429241654	35.0871032343233	8.34443221647578e-11	85.8253560576309	0.0514656588621045	0.857142857142857
66.8376524300003	28.2710890092441	5.06783828634044	0.054270571259269	0.000463746585552203	8751.98992041182	278.384897622549	28.7366972102657	2.18407471268809e-11	129.441087948421	0.0533241530089356	6.96598639455782
10.5702602807725	7.2324656336289	2.69587783548109	0.0107857946469737	7.50179094317619e-05	10024.4673516075	40.3900059098721	32.8883531692291	5.31216277265421e-09	27.7593063375304	0	3.84126984126984
263.531912297718	46.7642397656488	5.07839734299324	0.122074715401401	0.000473151267380926	643.365109176709	893.207175901376	7.67950961079329	3.8067338212927e-13	265.084832819532	0.165073363266434	1.67120181405896
199.60886029104	48.586114545018	5.1708776914918	0.109286198116782	0.00030702748373398	323.389276200676	691.7893033977	4.95440925247852	3.56022571665273e-13	167.00290910469	0.205556462425553	1.11451247165533
34.8742137142238	24.8071445243394	5.55830090246414	0.0428549202050983	0.000271859132355992	11280.7081876385	106.954055848996	38.9032534489246	2.78392152499926e-11	73.8855109395537	0.0526152939963025	1.1609977324263
263.196788750036	50.2224785191492	5.00394058232236	0.12261756165213	0.000411398385094892	417.646437542842	845.946966386087	6.47271795592263	1.80167719407366e-13	248.149349957003	0.182771971723672	0
24.2836714000548	22.4666039641552	5.21607110360241	0.0218814665765887	0.000246892435615537	11698.2753937527	33.5472023877894	39.7235350000637	2.11070102263146e-11	63.9923168395382	0.0184150960359077	1.45124716553288
222.541341818743	48.3623432244743	4.99141111105609	0.116459712319338	0.000373491661606147	600.78595872057	772.467317583141	6.81458678682831	4.97971026561442e-13	219.567475330525	0.188232847623968	0
33.5527189329633	22.5882265506911	5.86948270988615	0.0361104269747338	0.000235848429703609	10926.3900697246	137.425988926363	37.8196311516426	2.41664328124867e-11	73.3036102387619	0.0228570992160824	1.59637188208617
228.277642878883	47.6448890704357	4.67664871375694	0.111776803828601	0.000379643560457865	640.331409845361	752.634780911137	7.21752386932369	5.03505504478831e-13	210.220063452489	0.205961631734812	0
20.6741521761529	20.2632726119445	5.17479396222212	0.0198388729590624	0.000371812211976175	10910.7997957	47.601036560872	37.6258526547836	2.07871326382483e-11	66.9925228548806	0.00116591409528273	9.36054421768707
287.832263485259	48.9674182058706	4.7733262352539	0.126330862942474	0.000464720846442772	448.014668050667	886.734130605678	6.5941513858557	2.02988496051371e-13	260.000596194377	0.162807311447613	0
43.2774916130212	23.498280726734	5.28766822955998	0.0393227530568339	0.000268696977140491	10421.2967716153	126.679915866056	38.3628771405566	2.06232256722622e-11	74.4517740175498	0.0180378444997271	2.03174603174603
205.296829593675	49.4871967055896	5.06528289874908	0.109689878352594	0.000317295607243705	377.462809494445	695.182128780272	5.83809025063243	3.31203800634702e-13	166.334975759838	0.19862625624254	0
26.1299744564583	21.1628792762296	5.19773641996762	0.0276410204608612	0.000342808101534103	11177.0627675195	61.338849752131	38.5885178200374	2.08522118747943e-11	76.1165982984433	0.00177786295420787	3.48299319727891
223.275911799055	47.7513316353685	4.95414570522185	0.114000547278603	0.000420219299921069	513.987796273186	783.939227901021	6.74564933396054	3.20030378804985e-13	222.85387236963	0.183718699455589	2.94444444444444
54.651138106753	22.7186390714236	5.25763246888592	0.0385225451867149	0.0002915065025679	10687.7405101885	120.830274138772	37.304220157999	2.00755783884626e-11	76.1838493633448	0.0439163005088784	3.19274376417234
347.628562309073	41.6114767606431	3.74315007533538	0.0902477261210863	0.000366673110168411	115.727133532913	639.258740081821	3.23341922525534	2.18412088922266e-12	168.848005023261	0.247060364786558	1.43197278911565
23.6691615009364	21.091532401445	5.22660360706689	0.028755611796559	0.000248560152131542	11080.0415374316	69.6535900767173	39.6051274604746	2.64120427149733e-11	65.4455960012445	5.13346318532076e-06	2.68480725623583
203.645308726362	47.6550961108237	5.15778321814237	0.106474065921075	0.000406413802435904	673.689389495545	671.127739754773	7.67624891213249	1.24665145052734e-11	168.739773982004	0.20868867495101	3.50226757369615
90.3506407084394	34.2765848804846	6.16946667559652	0.0713243233685455	0.000348601216124955	10631.5922385727	269.016151862955	36.9472514948368	1.5649116670071e-11	111.180278337799	0.0758230100310582	8.70748299319728
37.0096144410079	18.1517056004884	4.1427301864822	0.0331158742653225	0.000242243529471091	11186.6769992161	196.834375102409	36.3361065044102	3.14119573679342e-10	94.4675401200737	0.0299012659413964	0.954648526077097
62.2033745984319	23.6233967439847	4.50885852948747	0.0500207403292608	0.000256093961454589	7633.65273256904	239.967886054822	26.9614296465194	8.07897688825047e-12	114.498307812308	0.0423946540962468	2.32199546485261
25.6845740741733	20.2858568480854	5.48696046278262	0.0250731461821837	0.000302621888131776	12567.7834020556	51.9694013656764	40.9862792230334	2.78569440229116e-10	66.6149515234618	0.0521485197479901	2.59977324263039
59.9616193491505	24.7024785247895	4.89153707609459	0.051373569653791	0.000279003851237125	8913.7534314712	200.398448661932	31.350760452715	2.4881422338392e-11	97.0430553772106	0.0449501854912933	4.45578231292517
35.0443525276231	19.0484963893143	4.85195225513733	0.0345825016421511	0.000399756070222367	12399.6804619378	134.848831606169	41.5431563770454	9.78320838645968e-10	86.7984495851408	0.0138057892196232	2.56916099773243
18.9466929979844	15.9559673449829	4.3952467560546	0.0185305696513988	0.000244012933642335	11487.0146133813	50.1287513421043	37.9766541336046	2.34171551656062e-10	62.0866483009754	0.0191887885670332	2.15759637188209
8.06919035144288	9.79029393673066	2.54410216143075	0.0133283569019764	9.13690455529169e-05	9895.08487596754	36.2922940220161	31.835765714177	6.46126675041505e-09	28.1354263329118	0	3.84240362811791
200.741989568125	43.717784128314	4.24911921194568	0.0988899316183856	0.000344697507452409	257.014230143969	662.153879012046	4.74316696107731	2.54021391061484e-13	168.325240845585	0.207646970779454	0
83.442987399067	28.66156106223	5.2938078056624	0.0656344830167055	0.000430416445677397	6837.92939300619	334.349962211725	25.9546980438191	1.04145115536507e-12	134.863587547952	0.0481006862069954	10.8843537414966
226.32966171719	47.9112996711977	4.93400128958482	0.11104768995363	0.000286549947744591	297.528619595455	715.819125952409	5.11821188511866	4.28937303608859e-13	189.063624966962	0.201326619635657	0
107.238759844984	42.0692972544332	5.7705057556876	0.0905024204305502	0.000380875594137794	4611.33249620616	370.453184915831	20.4703617497792	6.22087392684182e-13	121.298839759356	0.092567273858998	6.67573696145125
185.033337716487	45.7746879476733	4.59799821079595	0.0980691372281566	0.000276923398081068	161.513752916526	646.17022438814	3.59842653700003	8.00007969966563e-13	146.281590475691	0.212126338648224	2.30725623582766
68.5323669612362	30.2538226568147	5.10680123843316	0.0595431275091114	0.00042192376341053	8083.08081879833	215.396980641905	29.1324454480122	1.15453217966666e-12	100.613931526122	0.0828295145303885	17.4149659863946
214.809937836101	46.723572823474	4.9259445700816	0.102170107812775	0.000368556563544952	458.732500663855	691.424720661032	6.05978737640778	2.18086478554279e-11	209.285280190395	0.19933297274025	3.1031746031746
145.843599362404	43.9520932496423	4.6738945755558	0.0859918019311503	0.000209714466739216	380.752250696192	520.248892077386	4.63132965098975	2.60579032853569e-11	120.855261400657	0.209507103627997	1.03514739229025
117.022315785455	43.0046761436457	5.68828292315961	0.0892546499488042	0.000483802105991372	5523.45288407691	369.724945241277	24.5324278966437	8.56259385679285e-13	129.063450621487	0.130590489337851	26.8480725623583
257.945511736807	51.6991111342974	5.39063763469194	0.119500965081692	0.000210074188664063	1284.89536896676	687.690492103243	8.48926727167736	2.23909053188802e-09	178.269855617126	0.203876037196336	0
60.7741944051471	32.5657429636118	5.35033591075544	0.061281721524882	0.000300223892259267	7036.37704922449	186.280193115888	27.3571190317357	9.92279134128548e-13	91.4379376490845	0.0707952006273972	31.1292517006803
184.557935904138	50.8472067634437	5.77960529440824	0.108018158365357	0.000161643903784574	6176.89101191737	470.722219446299	23.4742394777713	1.38028884485072e-08	139.95864343966	0.210522064384901	0
97.3397981915402	40.479081910479	5.86532661907047	0.0833770081251138	0.000535966825014069	2671.57906361673	335.894909124252	15.7082397695582	3.87643689340301e-13	121.422604658962	0.0900034510541962	11.6825396825397
118.805838464945	43.0569242482932	4.79245888552113	0.0800126395066168	0.000228658599706521	989.449657245474	351.466771736676	7.80287133870491	1.8678206972707e-11	99.3312876233861	0.190061616644424	0
97.0896110548983	35.6843424171471	5.58467336332185	0.0769029157010378	0.000414484438047325	6388.92897250528	372.31809763597	26.4766275032442	7.04233009646616e-13	144.852785140034	0.0868427254245142	14.2222222222222
186.590672005679	40.6787813836002	3.70594462948772	0.0865740327180935	0.000227432282699175	243.753392694867	596.997186163867	3.72171433961203	9.64898837779085e-12	148.12718230256	0.197298618536143	0
122.947763784412	40.1469894698521	5.59136007912339	0.0939520323106809	0.000423219376777618	4616.30115996539	423.825133204475	20.4823253364271	4.7578788907023e-13	139.811170561437	0.0927388704128151	6.89342403628118
189.636845841547	39.3830818212227	3.45974001331978	0.0821105953663687	0.00024549056000972	441.566719931903	595.027575955745	5.24293438224737	3.51444025788545e-11	151.161716964074	0.231969659422656	1.91043083900227
103.491744179134	37.4372019527251	5.9101291714646	0.0847648301683851	0.000368548436435453	5973.18088186979	373.197485518517	25.1204453482148	7.15910669495712e-13	137.500625757668	0.0617203004487605	4.7891156462585
40.285990869663	23.818946818451	4.89705074024852	0.0467362010834945	0.000237414311752111	11154.177047461	113.150474235498	35.4475426795208	3.20277002423136e-10	76.7048060664338	0.0163657356757622	0
78.6898144367474	26.7662698410073	4.86965017864755	0.0653585032184577	0.000286029815014126	7587.77671039681	312.161707608869	27.4829537681772	7.00664649339895e-12	116.887988051402	0.0472196425651525	0
27.4639228105813	23.5559302488382	5.37264001981399	0.0320647094530536	0.000303849055084535	11677.9062292805	65.4478524005302	40.2969697127806	4.28171287996721e-10	66.2234471701303	0.0397818690499213	7.72222222222222
86.8544707078903	32.0824970737142	5.05268315103679	0.0740750727356115	0.000297021202279401	8953.4747565079	275.296186976687	32.2042452710283	3.00530032814511e-11	103.776837441226	0.0527534639923981	0
37.858164209587	20.5983442628749	4.86606771744978	0.0365155896416457	0.000303183037609489	11207.0355257543	145.896401991906	37.9386437682912	8.29684523783103e-11	84.6262949365308	0.0342573346530302	2.39795918367347
22.298941522604	14.934178346269	4.06032170575816	0.0229083866764498	0.000231840356751583	11071.7820218192	74.3814847702241	37.1282637335473	2.24359582762539e-10	73.445179659981	0.00333033910795365	0.799319727891156
44.4119582650215	17.3574188847188	3.5757660384128	0.0310222536938945	0.000223334683982642	10327.5306433839	109.932565749462	33.9871057663553	2.61699535946841e-09	56.2407117309957	0.0279783025823799	8.64739229024943
109.343628410128	39.0092976265863	5.78337198738015	0.0867131716020959	0.000246875010863649	8356.5883787194	442.652109929199	29.8124807325645	1.54059832426837e-07	137.734615521262	0.105324701320421	0
110.26070254657	39.7840848674727	5.83223118124944	0.090093835696669	0.000590056514269828	6064.57719640028	398.702246219381	24.8975184674831	7.50319783422657e-13	144.667518396237	0.0706351416842517	4.64399092970522
78.0897232123825	26.9548613253569	5.17714911872141	0.060821504479366	0.000283881884932462	10476.8568605307	264.714035291527	36.3310084605368	2.61956452915631e-10	103.690225533673	0.0410389085256364	5.49206349206349
117.241456514679	40.5573642597301	5.64180805694211	0.092069767908879	0.000364405315049672	5685.27100155319	388.028512185869	24.5435804827776	5.75102575457413e-13	132.890376806234	0.0823968313422146	1.08843537414966
30.0118307853395	24.868666521989	5.16685209055055	0.0304700734262793	0.00030669064134772	12031.7587902327	59.2313172164433	39.413577013946	2.65745735647764e-10	77.7940596675795	0.0201189248323855	4.61451247165533
127.537825455913	42.5991304098648	5.78194992289688	0.100541207668054	0.000358345787875633	5981.28047858225	473.599134004027	25.1629382960929	8.07444436725712e-13	155.885600172354	0.0896750869287683	3.99092970521542
48.5077367614196	26.9005781665791	5.30854768678452	0.0396718470209382	0.000394200061637629	11742.477501799	166.933718945311	39.0472216184794	4.15834260576729e-10	102.685920098496	0.0644561600028408	10.6643990929705
125.227840293244	39.8128000957319	5.88222740771077	0.0933762034399228	0.000329537974912482	6003.43091339123	410.140336256086	24.8748386049975	7.81554422810466e-13	145.221922431616	0.0675153715716421	3.70068027210884
85.0506841875542	26.7304093237476	6.2015136963976	0.055103428391009	0.000400822520461149	11753.6803849127	392.765902759728	39.0943114109698	3.19763748942118e-10	161.803867124888	0.0257344663257805	1.67120181405896
112.197606073755	37.5194606933455	5.62949605750943	0.0873525803506268	0.000381905910345022	4552.05871774925	423.205460144023	20.4225904159058	4.95688096279021e-13	146.071862822575	0.0753919341143286	7.03854875283447
67.211714379011	23.599066237668	4.92032565512261	0.0442281684953557	0.00036033519070927	12284.1539875059	291.541657831487	39.6365313486407	3.35325100350291e-10	132.608784227477	0.00982899940282097	0
97.4754723072598	36.2622405915615	5.92696477378912	0.0832175239253978	0.000358942434258247	5687.03887831309	378.372827719068	24.6333169898077	6.19260269037179e-13	134.98773206747	0.0572802712851915	2.61224489795918
98.1233600395016	23.1183274776925	5.25120082625135	0.0496328288048018	0.000343510265148222	12861.4149328615	363.282413988114	40.8339382355949	3.2919038248004e-10	150.901072670015	0.0479176431009057	0
113.684219514796	37.1249681118684	5.71356361731976	0.0873336156206124	0.000314405243763426	5471.22293196921	395.307912566002	22.5288536902723	8.44821542404976e-13	135.756587377813	0.0664905963913893	3.77324263038549
72.3293111447288	25.121846856631	4.96312508118797	0.0568586050277043	0.000270949478146161	11094.3652183469	299.494972129641	37.8360173493282	2.79012349147784e-10	121.917119576898	0.0408653043819211	0
96.0766887106699	37.8854261091685	5.83746606255185	0.0845187040222988	0.000321146225646232	4653.19441991893	362.863428367195	20.7630422725053	5.75132344312202e-13	124.813281952398	0.0742345341731709	4.35374149659864
64.7116519657404	21.4685982862031	4.72622494288673	0.0419176841877284	0.000470340547631444	11135.0128776261	315.776753599935	35.5332407295885	2.20846439701406e-10	135.605466124648	0.0215548544474077	0
100.59498649987	35.5398056142274	5.51370584118454	0.0821900465015074	0.000374849835604454	6483.73785735652	423.106073015381	26.2382002797274	8.61274329460658e-13	146.239383350268	0.0698314224599311	4.49886621315193
44.843306063354	23.1475248958509	5.20717019902608	0.0371738178797256	0.000325640481472459	10852.4289361963	212.17887546129	36.3551070942415	2.4107231052922e-10	102.42639796007	0.0180312828993945	1.5124716553288
97.7681465314748	36.5197810513432	5.43861088282984	0.083179569024396	0.000282591843098583	5376.6680316436	379.555746887617	23.0462484141573	7.57964074890196e-13	124.325786176887	0.07709736044147	5.00680272108844
56.9858171585413	25.7090067274653	4.70633980867344	0.050475662168447	0.000230045028619587	11218.0815714513	198.833807820038	35.534161080487	3.38086821175287e-10	91.767356919048	0.0428930114770924	1.59183673469388
27.5271447598441	23.3639377810609	5.2329678239417	0.0309892488445701	0.000274290563845711	11841.2176864399	54.2219643452385	39.9444622786383	3.48417900789046e-10	62.4195979278171	0.0733438003801682	9.43310657596372
100.243808881988	28.573964541434	4.96284533674861	0.0684580420262158	0.000365594019144227	8233.65630229051	338.100215745929	27.6422380174449	8.17791376173087e-12	138.898330016909	0.0429373559029075	0
24.2232243714234	20.3310335738207	5.40804029508923	0.0217855686407231	0.000447251969354838	12386.1542714141	31.2128125497339	40.4001492941403	2.80042808626535e-10	69.4607809061843	0.0632905311788202	1.70748299319728
94.2146285554349	32.4783543344665	5.23059952070101	0.0754879365342873	0.000291675272371314	7010.29707866342	309.855568019064	26.6620417315841	2.9051959843864e-11	112.757067927668	0.0712526181303818	3.26303854875283
20.1296269121974	17.7165027270066	4.85958417025533	0.0196268056548936	0.000246715240913646	11758.6819308735	35.0657691635691	37.6607457445301	5.92018436971423e-10	63.6839928980106	0.0416754808511233	1.8843537414966
24.1733430528813	15.4013704691567	4.1487094597489	0.0205374748387918	0.000231888867714978	11889.4073454148	102.929018139866	39.2203889754349	2.19889925799046e-10	73.9879265007309	0.00239652689915799	2.71655328798186
29.5777196125494	18.8766174654149	4.4059472453277	0.0308159927918897	0.000168113310634034	9563.93787729291	98.9744702168016	33.1909961519284	1.38139907829618e-09	57.3417745513553	0.0230035747538918	4.67460317460317
27.51960794536	23.364600717892	5.23291651402332	0.0309885581197909	0.000273846579403267	11841.2239840597	54.2219643452385	39.9500916456694	3.48418129858857e-10	62.4084708209655	0.0733335107765418	9.43310657596372
47.3929164718081	20.3507404988337	4.81254718793926	0.0422695135392811	0.000241963018760731	11201.6962301	210.388311980672	37.5017585175863	1.65979631237295e-10	94.342242482134	0.0212843802005246	1.43310657596372
114.000165626222	39.6806989835001	5.91151482930677	0.0921749069623224	0.000298212648674037	6083.17192953295	411.384185778138	25.4270815276956	8.76551780365189e-13	131.158737171762	0.0719163649557025	7.03854875283447
120.861252324424	28.7796770627686	5.07617412454611	0.0684381121582282	0.00029611118871146	9226.73909263594	410.649184834489	32.2281296923924	1.60769607599075e-10	145.341313374056	0.0469318787802501	1.11451247165533
109.930954613844	36.6207542404645	6.04482925232676	0.0749516898570687	0.00031872270811858	5153.19961060712	320.382587270576	21.7983118177126	7.21006353031789e-13	115.98684444254	0.101799211113681	7.69160997732426
94.1112076321791	27.5486355115172	5.44016378959787	0.0658942308211645	0.000385745764040516	10383.7382432694	425.902237876606	35.8716680643614	1.7700810433051e-10	162.30601818162	0.0314001885912765	0
106.721698187525	37.0970915573612	6.15577834912626	0.0815636410965436	0.000243062091309349	6377.45133948557	366.560905545799	25.9106069363746	1.06767532619763e-12	120.026476207608	0.0804020913732489	4.86167800453515
65.3190067471372	27.0603798524565	5.44764481384774	0.054180681023852	0.000303541525695613	10782.0724587501	264.092120836166	37.1280352775298	1.68169967834957e-10	101.006851983569	0.0505915612972098	0
83.2191119303988	34.506453054215	5.9940506304463	0.0752714645679517	0.000289358179760658	6372.87102857341	297.195507029384	25.7301294005988	9.29427246823384e-13	113.746982449746	0.0739963232409136	2.82993197278912
82.4121138757374	25.8560496682616	5.55074316189714	0.0562002911476067	0.000327674099304679	10913.6764083496	382.89676838915	36.3975099985326	2.19341097530528e-10	147.05298772035	0.027841237106867	1.03514739229025
101.92837053323	37.4549762583495	5.82044849228294	0.0855570988169993	0.000366715264846949	6243.43337180454	384.626669159382	25.5995308834064	9.0364985382292e-13	125.076906615151	0.078466960652262	1.45124716553288
88.5213293097464	32.0119428810967	5.56502166805261	0.0693751833506023	0.000311296114394221	9514.54640451827	388.333691170676	33.7482027088321	1.2596239934774e-10	123.41470572957	0.0613807129844147	1.91043083900227
48.457600399195	21.7145962875964	4.51350310953886	0.0454200845131549	0.000223765264519521	6925.35285137266	188.667334338853	25.447797541989	1.87240306922553e-11	83.9383739313212	0.0278299503054376	5.4421768707483
70.9131258465614	22.7177353008504	5.0879696449579	0.0436662464639491	0.000314614339492163	10933.179457749	273.379234331491	36.0385248945782	2.37300866749004e-10	113.743354840303	0.0194651156932469	1.75056689342404
115.729380261408	33.3927702457815	5.23013589335808	0.0819773337098501	0.000324004683906298	3593.00344373081	418.931775761938	16.6051425671818	5.44563006564526e-11	124.575240623864	0.0589179554681071	1.30612244897959
54.914463478384	25.7086303567982	5.55603913621049	0.0512968184733733	0.000331747865218445	9907.49334204386	244.804778134146	34.4027328115513	1.93152347221147e-10	99.0014449056084	0.0484909824331549	0
168.550207524846	42.1025215644936	5.41554837038727	0.099795871183445	0.000183958753269093	3081.63195526337	520.793236701883	12.4928273995347	2.94008778195347e-09	147.667725623252	0.0942908388283512	84.0272108843537
37.2890100575341	23.3932870386779	4.85075126619155	0.0365537018420312	0.000279772873715573	11192.3440661692	178.71731988452	36.3393351158197	1.90501024970971e-10	90.0337366592166	0.0343554684602098	1.35374149659864
55.7156182130003	26.0228959729125	5.55700536176293	0.0474147941162593	0.000286701039650478	10697.6356901586	256.37268106034	36.8899682212154	2.01882845528973e-10	103.377187669285	0.0203730958597345	3.18367346938776
46.3602712960283	25.2989422987767	4.77279633136411	0.0445059255201618	0.000259397522748634	10824.0253478095	172.875883390793	34.2941944986019	3.09473581657496e-10	92.9627702065081	0.0401137144702249	0
20.4126813997455	18.218230550868	4.55867102199955	0.0195729256348084	0.000255185337034243	12112.7662760119	33.1285917596824	41.6143464736967	2.76051129610562e-10	64.386865084861	0.001152794033069	7.83673469387755
77.2702651092515	26.1934435487205	4.82877504721603	0.0597886854780538	0.000369525103796785	9007.36632798205	276.422890835185	30.2332098254561	9.2223346480936e-12	113.367808739775	0.0484069962787426	1.45124716553288
19.1943505922028	20.3645180482046	5.15412984648137	0.0175874048801406	0.000314752277509114	12831.6899347158	16.4207136054974	42.4929521981548	2.56338530900133e-10	65.9943588185905	0	0
68.9633704294424	30.6524328214068	5.14857277738977	0.0661147263708928	0.000250745284883616	9318.9621131839	211.534155862756	32.6597301155332	2.6415286115992e-11	101.154049635406	0.0479393204138323	1.03514739229025
26.9813114693411	22.6529640058269	5.23869426366164	0.0313508359717507	0.000354219490691964	11325.8152450636	79.6780854616557	37.6787341583295	1.22210697560491e-10	85.7830654763069	0.00896567176644979	1.71315192743764
61.3858472966234	23.161330894092	4.50520240221211	0.0501934029970632	0.00028744298337345	11670.318520233	205.186379227247	38.752604806838	3.03629309074396e-10	97.1546319525417	0.0531126412670895	0.718820861678005
19.1186208637943	18.5439034050263	4.31134085260251	0.0276219223504121	0.000132551312367747	11094.5929626197	63.0777126423405	38.1176613106487	2.01832866116118e-09	45.8172868538469	0.0563446163563003	4.61111111111111
20.4074436257964	18.2144409924259	4.55868365907677	0.0195593411774794	0.000255663333730167	12108.2774956613	33.1285917596824	41.6101417112689	2.7605231877298e-10	64.3944149615453	0.00115343076917982	7.83673469387755
116.527637879182	26.7743514067971	5.07576221663572	0.062894250980908	0.000307959025498925	9713.1476491115	445.17877566274	32.9872965359601	1.98205587869418e-10	155.657581833365	0.0295412157745489	0
101.203334853085	27.6180839196279	4.95016107423476	0.0701885780033836	0.000174622985445222	5426.09017814112	363.797092363786	20.2789282480097	2.3582312811737e-09	124.063879747344	0.0658976224290223	37.7324263038549
77.3901219374663	27.9779357903004	5.24344292090303	0.0589896693480832	0.000392374781323487	11423.090867285	292.000053204385	38.5180186794956	2.06960439569484e-10	120.708042347494	0.039786991069093	0.875283446712018
83.0167593603808	37.103878556235	5.54792331290745	0.0773741198556729	0.000202574091381701	5034.22269243516	241.720902571372	19.498554472151	2.00094785235778e-10	84.0138882976349	0.0767298563409315	0
41.751170963082	23.8965091034813	5.05686097593651	0.0454058805177166	0.000288948216199812	11104.052508012	200.210555174371	36.3835974597659	2.14581307379077e-10	95.2097415479912	0.0198958635086604	1.11451247165533
108.222309022757	38.9896438162671	5.68259997591906	0.0874242686059788	0.000244716708306241	4689.31948171658	345.507127598144	19.4701897968976	4.20246427359173e-10	112.805866772659	0.0929068739814524	31.3469387755102
46.1035463272761	22.8675055173992	5.17175646351151	0.0412253524390072	0.000317773006210592	10302.288525708	206.247244241184	34.8718748122256	2.00657412216991e-10	101.054210041735	0.013682596946442	2.54648526077098
75.6892687766487	29.7059631394768	5.4368208632632	0.0636321952418314	0.000260098633969319	11913.7877304769	343.764246446849	39.9186577505352	2.0120255444004e-10	130.085052125939	0.0363862388014064	1.67120181405896
71.6504461981543	28.6741714476582	5.30054357359989	0.0610067254684899	0.000278534567113855	9734.07845830857	243.231383188801	33.9300048013385	5.29749663393839e-11	97.7102369449146	0.0821270361879628	15.1655328798186
46.725448569868	22.4699396857621	5.40985347117696	0.0382725525878624	0.000441563110959415	9949.41456787536	220.86636411169	31.8427731868232	1.84782221816057e-10	102.512030184287	0.0157744180939731	2.30839002267574
30.3371258534484	22.0721579294828	5.0247983214055	0.031569385187643	0.000288104927091781	10782.3239183535	100.803985529724	36.8891786888945	5.5749517910902e-11	71.5668174066516	0.0126573725366755	5.00680272108844
58.9055773721317	24.4402860280278	5.15371500358127	0.0484659170111306	0.000340182443381081	10540.4532989882	285.132230096412	35.7935316013408	2.015207928455e-10	113.848819251339	0.0370826492276536	3.98072562358277
31.4451123918151	19.7195794569	4.56582663724486	0.033825830437777	0.000252777564243566	11350.4101956572	127.385296230318	38.0716631275449	5.8914602774089e-11	76.2323004430524	0.00225118273823828	1.8140589569161
40.3280977384375	23.6064855233643	5.38285934768348	0.0348222663429558	0.000356927536336893	10762.3009043797	192.274748716758	35.299667624365	1.65071818299914e-10	97.8336172336441	0.00790553333338092	2.22789115646259
83.9240434668417	30.6806647252693	4.9797810836904	0.0693806035909986	0.000292746866286995	11753.895442791	311.43118921338	39.2805743852207	5.84957010815358e-11	117.140531631622	0.0375218866629356	2.24943310657596
37.7775350485762	20.9463255056498	4.72538406263904	0.0370308486961466	0.000289423238073659	10764.1510430934	182.928597791489	36.2225696232793	1.51600785206695e-10	82.3641491079177	0.0381882031658272	2.78458049886621
74.4136790298642	23.2315758758783	5.19711821826295	0.0488618792497961	0.000278793199043762	8334.52203914861	184.459724171638	29.2963326156233	7.16769129898147e-12	86.9102384688433	0.0321063313957328	12.1904761904762
63.707953353785	23.2591025900969	5.17708197018773	0.0503365022563683	0.000377734091273838	9966.59845446411	295.336245779812	33.8625315751303	1.74991222819115e-10	132.996088140527	0.0173008560253633	0
18.3525329284267	17.8160282221899	4.4084432340173	0.0169635443194651	0.000223287312381503	11714.2358992874	28.4192990042506	37.4128596777322	2.16097419037095e-11	63.2885248238693	0.00933824144186289	6.02267573696145
35.2890444130345	20.1887551156066	4.50705447242973	0.0373779427876711	0.000299993416319434	9677.0613399698	119.525053258516	31.936333225643	2.31578834336573e-10	72.749360388366	0.0320881273987322	0.795918367346939
21.8813945423494	20.4974077986823	4.50602224613303	0.0284331539620149	0.000209552289277193	12105.8266127211	54.6315252776415	41.0247106240495	2.95061758416463e-10	55.1937754046599	0.0525268194469631	16.6893424036281
65.3168012726379	21.9138876556085	4.58378610495165	0.0433377630122926	0.000454607258310524	8419.02578876812	244.433305597574	28.1217965077818	7.67829086724701e-12	117.046464119024	0.00364141243938128	0
14.9283868682365	19.5288292470827	4.90145319237832	0.015874419569195	0.00024609905500537	12772.8202686571	15.84931432613	40.0112600395151	2.69188298821829e-10	58.2031811675078	7.44524977958947e-05	0
103.183332812473	38.6046567793254	5.45395516443431	0.0869337415432926	0.000258326754101833	6600.85432329222	301.21287292446	25.8301420465936	5.51053281067918e-11	106.861814335454	0.0782401559090848	0
27.5416366402854	16.8308717713126	4.74210855445247	0.0249656385108867	0.00027270308716487	11873.8075625966	132.03027810611	39.6406255518847	2.03705391573131e-10	84.6228937187146	0.0063332086563635	1.8390022675737
12.4762099555351	12.7174522833185	3.7100369164716	0.0166311925278158	0.000137820083275827	10149.6044061304	31.526840755433	34.1687885656387	3.58731739731062e-09	41.8466059008859	0.00326636206207189	1.40816326530612
21.8544639284791	20.4969498673228	4.50605983864908	0.0284165911007957	0.000209337676435179	12106.0438789654	53.0052702800966	41.0280757148294	2.95062963072521e-10	55.1381148222428	0.0525509110797904	16.6893424036281
24.2079268536166	19.2086779687727	4.98175739183437	0.0256573077830901	0.00022604562412109	10922.2384381783	79.2887933472809	36.4415809673302	1.74467065819545e-10	65.687653748343	0.0242601166233863	1.98979591836735
53.4416142349074	26.5339304272529	5.13298557374023	0.0535383714484188	0.000225575457160414	9482.98939139254	204.834619449132	31.758082443975	1.93858202179074e-11	87.9530205036063	0.0260695111849578	16.108843537415
57.7583987440513	27.6400496471571	5.03312112037196	0.0516846853965248	0.000381771278422518	10510.9472303304	283.162338097659	36.0722148075996	2.11138496974849e-10	131.500531545509	0.0213320564872239	0
98.0562299414331	30.1526706469949	5.3714826279442	0.0668764576870864	0.000313107005604151	10421.6771776935	244.183102037551	34.3068458361416	2.23619444371776e-11	96.6772137960144	0.0631647865437807	17.7052154195011
28.1043842732711	18.1483618646527	4.58252570930772	0.0271322151347246	0.000247957752700397	10900.7455672224	146.130804441781	36.4123232077754	1.89764577868551e-10	84.1324696559174	0.0093041886601813	1.91043083900227
47.7131007722201	25.1811466096898	4.76543090963051	0.0501465697420017	0.000242555984348962	9259.31285243685	208.182672988804	31.643789568914	1.05441831060474e-11	88.554247126745	0.0418590090872256	5.58730158730159
49.4889906671966	24.0006469140614	5.21958784528858	0.0412800980440387	0.000458583319879146	11507.6374589376	172.395241876913	37.4833201991266	2.02606995908222e-10	100.900102111507	0.0420901762511129	1.11451247165533
55.6183122035197	24.3789757258008	5.35523975268282	0.0473973431966254	0.000317110612683417	10054.9093248381	212.642647179614	33.2986319109247	1.84640043342086e-11	100.74815811847	0.0391853977661472	12.1179138321995
52.1187097865734	17.8051546629616	4.61467723191991	0.0391980322607362	0.000289020501830291	10076.7516208529	211.508182894063	33.2543728347417	1.73836088463235e-10	100.459609282414	0.00115256948989046	0.875283446712018
59.8526486855125	20.1489553095508	4.31432487586894	0.042638217402437	0.000221615785593883	10562.9197709292	168.994347368159	34.8839406535966	2.02674896962725e-11	86.3665303179663	0.0356049994476875	3.99092970521542
64.8226669200756	25.9879407862677	4.91604955803352	0.0534094569654759	0.000602867881383428	11521.4339248624	246.784027267822	37.0966631025926	2.20253975349753e-10	111.039769757216	0.0312230814719077	1.90929705215419
60.7841128663687	22.6528890322049	5.03761410784438	0.0457246411648816	0.000286740914952228	8966.58857178214	200.923992803688	29.7947531545052	1.17302963582672e-11	94.9062238334441	0.0215750717827038	12.2630385487528
23.5097068170363	19.6108076657021	4.80826443471723	0.0227246820242626	0.000215593950390148	11171.4889213701	94.4495705189762	36.0595764167678	2.24910916301262e-10	84.6648343999829	0	1.98979591836735
19.2518746473618	17.098993893708	3.95467048359043	0.0187686298419186	0.000276275028944613	11389.5140263916	73.2324455766384	36.9909978585102	2.20366332083242e-11	67.7875661479087	0.00195713446987935	3.6281179138322
56.9737569531566	22.4653345001619	5.1086889724705	0.0459270449890294	0.00028181548433172	10547.0647097926	264.639120027268	34.8080880325516	1.36826653118066e-10	106.801176261478	0.033273917718142	3.26303854875283
54.5665777568726	24.0092202852868	5.13401960695169	0.051818806925828	0.000253790177349138	7687.74736774556	235.224572241942	27.9128696236607	7.15682537709068e-12	94.6863921441697	0.0192460649116999	7.03854875283447
26.4572019370212	20.265152936622	4.87645537350301	0.023164748733144	0.000276355238134713	11594.1999942119	123.058533041141	37.395584532046	2.86406015202614e-10	93.5541420167651	0.00503921673851236	0.795918367346939
52.3442570013916	20.9579432659754	4.30831439890536	0.0402101115427849	0.000236978826015761	11074.5055718575	153.000516438358	35.7679004001469	2.43573933302937e-11	82.4546239403835	0.0287041865873143	10.1587301587302
51.3278862124849	23.9276750256777	5.15090482937819	0.0460546666498885	0.000275711638754481	9960.03593674938	263.772953032149	34.1118930510295	2.16149074255145e-10	101.291376990905	0.039280866744892	1.03401360544218
40.8744500390556	22.4480233314346	4.6205643730395	0.0430788938124639	0.000253990871177753	10446.3917246803	169.111637902028	34.6981804315146	1.38290101896798e-11	78.9026465571919	0.0228376365066746	2.90249433106576
25.4526499558395	18.6999276415876	4.06215699360222	0.0290987138171277	0.000250711353669032	11099.4191549109	93.0084746455181	36.4696363883727	3.32662620812405e-10	67.1116758195175	0.009455426980906	0
20.6475234654762	18.1302193127116	5.07879967700326	0.018407813044793	0.000270880150838863	11413.6283182633	24.9829924923705	39.2657225363279	2.41403949055422e-10	64.2239791975572	0.0272487808437682	7.32879818594104
99.7923099697402	31.1177501103408	5.39264565986378	0.0751116968019933	0.000350334436182213	9883.95412740002	347.415797729044	33.6414036331872	9.12756350620818e-12	137.777643424034	0.0570009753350737	1.30612244897959
28.3459611414872	24.044680311015	5.48651290235368	0.0298047616980743	0.000257578635378905	12723.488843406	55.9630550434329	42.0105677985234	2.92097995911333e-10	59.830298390536	0.0240122597535566	3.65873015873016
74.5360803624678	29.2081637471564	4.99748684235847	0.0621377062334159	0.000252456453680132	9229.21427974054	216.964417049366	33.0480856080478	2.94291565261335e-11	96.3031879694932	0.0560320783875464	0.794784580498866
27.7597868956609	19.2979900397224	5.42957396737617	0.0213835515422359	0.000291182594486333	10956.7242720408	80.8846947218405	35.3530005547416	1.38163187703419e-10	77.2236935048243	0.0205440686674237	3.17006802721088
18.0551418482881	13.0589149500535	3.63090056035859	0.0141298973428425	0.000203826787164532	10990.239835378	51.3201328012858	36.3652327082816	2.64546553081039e-10	54.273024265474	0	4.47732426303855
11.4745107060947	10.2850427397165	2.81243944440771	0.0136339472164841	0.00015294672128974	9369.30292962447	21.8435923842847	30.8893571490504	5.96552396989268e-09	37.4296103865964	1.1722176997149e-05	0.895691609977324
20.6452628998165	18.1325924374427	5.07879123518326	0.0184095301767029	0.00027132494737908	11413.6207171901	24.9829924923705	39.2683130308326	2.41404486262632e-10	64.239529600795	0.0272459298438116	7.32879818594104
46.0422916671828	22.0103468828281	4.98591277540428	0.0402051050894501	0.000317520770589433	11403.4796707581	195.726690873583	36.8341732718601	1.98953315265685e-10	103.631373165212	0.0228904846625994	0.875283446712018
47.3405430514906	23.2113979187807	5.0441056780087	0.0452355567827666	0.00030213098794722	10325.3190158865	201.437821193252	33.3228309818507	1.72243271549667e-11	92.9325961639591	0.0455226552627359	8.78004535147392
66.4600506304465	26.8773669588313	5.34816198303042	0.056763085284567	0.000297587509446792	10988.3303793749	288.107623432621	37.6064829946906	2.12821922660341e-10	117.855953290088	0.0352256928216533	3.97959183673469
42.9306889578261	23.2327358069193	4.99895062839707	0.0444558871956767	0.000315896952219557	10003.4568483287	144.963278621872	33.3863429278523	1.1106192391163e-11	79.4435996369765	0.0173608490640317	9.36054421768707
29.1542007986158	16.1501095543721	4.30570237360181	0.0209036651677729	0.000302526224411912	9546.19078294613	145.215277972394	31.7303494141177	1.49932990784376e-10	85.5734878231664	0.000214410363956187	0
64.1676319698261	26.1110333661858	5.15710650972386	0.0564074522471623	0.000221881725543722	9409.97263186766	273.168722613464	31.730963292092	1.335585911768e-11	103.805564309298	0.0495721055056586	11.3197278911565
84.4221104389515	22.9356431613188	4.72263142419517	0.0543252603670421	0.000302299593361336	11592.926183478	424.858786703707	38.083300964478	2.29440126533231e-10	165.714863803043	0.00849860751871369	5.5702947845805
39.6537176009554	22.7190168767037	4.77857931851105	0.042077405491982	0.000317837234722552	9834.14472996926	163.68252727398	32.6225292552711	2.05250287374647e-11	82.3461669371156	0.0108821431184092	10.7392290249433
40.6737247899786	20.9168372725258	4.85773984720998	0.0352087116376385	0.000217316887166605	10058.1906085305	159.067030376562	33.9994493435759	1.817624071969e-10	74.0020928972797	0.0275493309625412	1.91043083900227
141.753729948427	41.153547685583	5.69804218695071	0.0971133889565466	0.000288888636550311	6550.79207280788	433.377671862546	23.294008808035	3.21589485943175e-11	133.773396476688	0.0680861020760653	61.968253968254
63.8293163941845	25.0628141062048	5.05436773073195	0.0518404547414539	0.00027517180897114	10691.5796044097	260.502571514595	36.1334616904318	2.30776923139136e-10	113.651923227638	0.037194909247653	1.83106575963719
62.2512334820899	26.226827070727	5.36883031667313	0.0503772087386628	0.000381424148456454	11499.2259401082	265.804585922541	38.1372518096851	2.42791173229236e-10	116.413340453328	0.0313644305700574	2.86394557823129
75.6421987045089	24.1619128811878	5.02734666898353	0.0509465445670657	0.000246868527279104	10546.5111338587	317.045446994312	35.7421157607097	1.89481855693098e-10	120.421171188707	0.0240407969969782	1.51133786848073
53.0488782231437	23.8779512304866	5.69435027643101	0.044841247155881	0.000317702636867449	10523.4150187085	241.67413584009	35.1366638915699	2.93195801026538e-10	117.534905871777	0.0181759731215443	2.94557823129252
55.0437561051846	22.8371711649298	5.05719829015923	0.0489920756999013	0.000313330036862601	11431.8803460742	252.698731432367	37.3878171313599	1.69183120681687e-10	105.743038798758	0.034123925601046	4.05895691609977
32.2226214448742	18.6284628088751	4.13019962776071	0.0314416928253236	0.000255720812770871	11213.7088403139	106.268153493679	36.6240714376804	2.90619586593216e-10	77.5942444595764	0.0171944733646936	0
27.8369600146935	23.6590349495419	4.80329221055791	0.0336575392643483	0.000296894678913894	11924.1231104733	49.6439394515416	39.8786791490481	3.12048941227052e-10	53.8003853780002	0.04359574470051	22.1315192743764
64.3382544295478	24.1532724122514	4.76815906578197	0.0524544869636867	0.000356217941795599	8193.72653223254	288.008975429273	27.8368954240999	8.77486576400274e-12	124.353567639529	0.0355226508629959	0
38.3613952825617	23.1723666350514	5.20827757514454	0.0413370986993595	0.000276159322680848	11436.3068118319	87.5231239330935	40.0354305712759	4.60796786705463e-10	65.9011351986099	0.0372129166275831	6.17800453514739
106.692585836926	35.8550023166074	5.17879941980218	0.0805010203160965	0.000204427966318217	6527.20828042217	285.4124701478	23.1948293065419	3.96619763166572e-11	100.736007989545	0.0780492314065855	0
35.8836072481203	19.6262068852037	5.06371099883037	0.0300306834586039	0.000291168662585941	11164.8719348995	144.862181771785	36.5723120161499	1.2293784628171e-10	87.7194694048725	9.74892156359089e-05	0.684807256235828
28.8939415289029	16.2908308148122	4.14595077049856	0.0263700457261475	0.000280405886433686	11641.9250306846	151.269235356218	38.7559816751389	1.93546916606948e-10	81.8255313479402	0.00882731863008445	0
13.898569078102	12.9912901068356	2.77613963518438	0.0210899661303672	9.74935179210066e-05	9297.23860297478	48.5845000003885	30.4596601226266	4.87887933271991e-09	35.1645507906511	0.0382988140701413	4.41950113378685
27.8339836537081	23.6591954609162	4.80324983785918	0.0336576138533524	0.000296861192423734	11923.3704274981	49.6439394515416	39.8666661604251	3.12048473873507e-10	53.7900546679756	0.0435994504376467	22.1315192743764
41.7899649362735	24.2578380698528	4.49198636226353	0.0468509056787836	0.000224308902152241	11567.1366421767	106.936932382643	36.3645594696702	2.91220810287048e-10	68.3922221634097	0.0313547250010664	2.14852607709751
78.652137310787	36.5705117003292	6.01581488587234	0.074810748442579	0.000225769124880746	7969.4136556295	221.877024493374	28.6996366249527	1.2313857419357e-08	75.7283792457157	0.0953237167344818	0
99.8128894208701	31.3110697285318	5.09507968290888	0.0739353822755928	0.000312241052326583	9175.89238653713	319.857475953477	31.2166286582957	1.00266509041071e-11	123.650163556203	0.0616673810000772	3.19274376417234
29.6127685804829	25.1307957229877	5.4080621023679	0.0322112327174407	0.000297190040851496	11649.0240823353	47.936808538914	40.3979781318118	3.46735857936445e-10	63.2760434583841	0.0514526695121431	2.31746031746032
90.4239620634703	32.1446592728326	5.08588942794603	0.0745367818174383	0.00031486252550044	8510.56494539763	274.651791875363	31.5414146466595	5.71648045560181e-11	103.963662250052	0.0651002924427	0
29.2104185986107	19.6803793917745	5.22533388712673	0.0285429811881384	0.000282135091285964	11734.1341548696	63.3962612362173	38.0917104974123	1.48462480817111e-10	75.7931675972569	0.00419877423142123	0
29.2645910779793	16.4134151967543	4.13248603779132	0.029070693093528	0.000216022233284521	11603.2005958658	106.621725130647	39.8226948001998	2.80671437629357e-10	66.923279887886	0.0117767973961732	4.95578231292517
74.9548870668273	31.7625754820423	5.64394139916881	0.0707566594389414	0.000381879839599816	6779.18022638842	260.122686031327	24.703035202789	9.12839770291391e-12	110.459830607038	0.0411239714520829	0
35.4086407942184	26.5846799178248	4.98676556043384	0.0400420381595959	0.000244117410615831	11412.1647805171	83.9998549099476	37.1570543590091	6.67090846429869e-11	70.6882905822707	0.0704399779174716	7.05555555555556
16.0207724033326	14.9759810219277	4.15866767921421	0.0174461176598759	0.000183170842065518	11741.8179198915	45.5593942496416	40.3112604470222	7.97676148426653e-10	49.6086977251586	0.0128445781447814	7.32539682539683
36.5321139349854	22.6447990344542	5.01143809595335	0.0330954490308921	0.000258836632693494	11106.6428842874	96.7423967709443	36.7150070252335	8.00490663502014e-10	69.4853437904882	0.0376104975236369	23.9115646258503
26.5002733813763	29.3341409721421	8.066275061563	0.0281923792943159	0.000267130218281521	11848.3513297636	57.5836378829332	43.9947744495208	1.38806912567949e-09	50.8268832935633	0.0954249820972353	4.65532879818594
93.0781968955213	31.6971678955616	5.42717074768113	0.0631573838252746	0.00022172217459566	9838.66101316543	185.077294434531	33.9835683801366	5.73741133649184e-09	71.9012206627363	0.087063867740457	18.952380952381
53.0622822787325	25.3244325277524	4.67358940716303	0.0492516638570882	0.000218693491254964	11699.9423558157	144.361322164702	40.3395543931182	1.91605663304982e-09	71.0432143646934	0.0390959531372093	2.72448979591837
46.7661204672496	26.0265300418966	4.89232149313089	0.0496274894947048	0.000214789809614062	10965.9501837691	134.238682499751	36.4086349752213	3.32220229019615e-10	67.4319307955699	0.0548839855392178	1.27891156462585
78.653191453728	36.5706088998052	6.01582343789929	0.0748110920850672	0.000225766670425448	7969.3101252743	221.877024493374	28.6994317015222	1.23138536602988e-08	75.728545341208	0.0953226805827647	0
72.7522657498159	27.5127619619875	4.97939453184114	0.0614441866671579	0.000346085242021382	8684.48104694464	257.142479880683	31.4321557530778	8.93020157236705e-11	116.130417645284	0.0497079793343333	3.81179138321995
36.5738864473487	21.2849073505411	4.9320835760923	0.0396664079342759	0.000259515266355198	10405.6804539629	126.662467837406	35.239862025692	1.37740799885646e-10	74.9840252394195	0.0331103029151068	1.11337868480726
36.128383354497	24.0583571363246	5.15264198240672	0.0377435445496645	0.000389610037782028	11340.2071708912	144.731348388082	37.3328666149322	3.0299353372789e-10	88.7214076038136	0.0218607972830695	10.8242630385488
60.5077353432045	25.7466505090242	4.84691634958783	0.0560987186590389	0.000219772042801186	8927.43411814258	263.68196496815	30.406676886479	6.10793275383836e-11	95.758303544979	0.0141294340137562	6.24036281179138
41.42112435096	23.1820583849674	5.02276606100192	0.0352277986098826	0.000232604080910951	11271.7912138408	104.630922311469	36.9575347377368	2.48173908876035e-10	74.8252865092812	0.040339503683568	5.09410430839002
27.3436582680596	19.4192000720805	4.68421480520817	0.0264766184400808	0.000271615899776614	11862.438023008	82.5828690520223	38.4429487467669	8.20387490658613e-11	70.2512006057669	0.00500681904543713	13.0612244897959
43.7899591020092	23.4490158445817	5.18638613475381	0.0397395004920461	0.000436070903994987	10707.7364701634	216.511069550854	35.1989664349945	2.21742766802892e-10	101.179743472953	0.0312636030581249	0
25.3515894574405	17.4855987575482	4.54332183084648	0.027682938634845	0.000245237975253194	10719.3026883218	85.9130896157667	35.0311304800077	6.5958128362095e-11	68.4035082316358	0.00380893982368664	2.39455782312925
34.7318463106391	20.9397639658868	5.01757513914914	0.033610075363548	0.000290860522796754	10730.9038033558	146.054729762346	34.213337272051	2.33760123763294e-10	86.1225951154198	0.0222480246895608	4.53741496598639
39.7361137590463	21.5539422360045	4.73328623754199	0.0287979497085489	0.000295057579528487	12557.6266384635	86.8735322389645	40.6739342370585	8.52012562468917e-11	72.2019822129017	0.0179533957049175	8.99773242630386
46.0195230530694	26.9048279662236	5.35437643167979	0.0503361938982211	0.000293229203399341	11012.8311842292	237.816731094149	37.8495954489255	2.26627686756978e-10	103.237803788876	0.0211821425520161	1.03401360544218
14.6776163854691	17.2320772842736	4.30714714402033	0.0118746694290199	0.000250590571225308	12428.1470140373	4.48117236536355	40.7536048263541	7.32221019759707e-11	59.4294924938202	0	1.1609977324263
31.5636982281438	22.4706204487459	5.26304623586974	0.0319963070495669	0.00030188397998137	11685.9914304534	109.045528541201	37.9288697433951	2.59374545473087e-10	82.1332472988486	0.0129883739476081	3.26190476190476
19.9642880120098	19.1087818535523	4.50215392492778	0.0156161480597201	0.000290477947052505	12293.6168724202	36.8876996036225	39.9725244101448	8.39887475626734e-11	72.0985348437626	4.61547518762727e-05	0
63.9250029784431	27.6554795303982	5.62368272548808	0.0555241989323003	0.000355141639671133	10663.3870435464	255.196308547063	35.9746592442457	2.19850640612598e-10	116.855597751705	0.0679199319116268	5.96825396825397
29.7430134786308	24.4301523863018	5.32146285493478	0.037409796627141	0.000192229503847992	10498.4221691432	85.6709280370967	34.6630998194685	1.47519520980233e-11	58.3418797371819	0.0399630826725374	4.71655328798186
35.8454409116428	19.791665022231	4.76155504460475	0.033952530931558	0.000271312748815774	10550.7243327605	143.017415765942	35.3798647331806	1.82148213489304e-10	84.6241031228918	0.0212360810283227	0
101.749809586947	32.4892687303519	6.29461498173527	0.0636618744565392	0.000337289811930566	7625.14212607148	242.290000093802	27.6049200175854	4.1768827155878e-11	95.083852949255	0.0933828627644345	9.0702947845805
49.5734946885104	25.6158834132861	5.19105795544469	0.0462067085454627	0.000270590109615548	10248.3161045365	194.259349462091	34.6780294836969	2.01429727089266e-10	91.9586416195787	0.0566907736059197	4.0578231292517
28.2014450927546	21.5898953409908	4.71569233384399	0.0316870777841803	0.000157404779024601	10785.8452574452	94.0428641805787	35.1834912263787	1.40214828799011e-11	57.4377568408066	0.0502318547182788	0
56.7322455368274	23.1530008814219	5.03942640716396	0.0455813725652821	0.000390200715298601	10631.6173895642	253.039604704721	35.6970927358755	2.48062084380517e-10	99.3863923020495	0.0446405664766492	5.09297052154195
52.9653073515306	33.1255441756439	6.54482333368566	0.0577513406800052	0.000182930331202273	8394.59589834953	172.66206439262	30.0813504878908	7.17384570359746e-11	68.3721762310389	0.0888306157160021	10.7392290249433
32.6436633895066	18.1877441685893	3.88752722753264	0.0342479892386493	0.000230045470229976	10405.634478319	84.8502978508907	34.5890332419713	3.20811866669611e-10	69.183523035275	0.0267105696724252	0
32.6784906155629	25.6564721295161	7.07544738920638	0.0356844585594954	0.000238398710726854	11336.9545621961	65.3638563613049	38.2213762917736	1.76978739755634e-10	64.387103639285	0.0684748343413618	20.7380952380952
100.821009919105	32.0445837322429	5.34860794016925	0.075969164492028	0.000458826597888447	8143.58663277882	392.650287485175	28.6815351461115	7.69982294166023e-12	141.884026655288	0.0574070110259815	0
24.3322856462437	18.8714813505392	4.99891708900651	0.0256154325277738	0.000318724065567933	12453.27577609	58.8956051643759	42.2145955889585	8.06441543156421e-10	62.6736533342426	0.0426651404642117	2.19501133786848
103.417446110626	38.0492422824063	5.49881535315033	0.0836232792507391	0.000237360806958113	7945.07760874265	291.172123095421	29.2306095198915	2.531506837126e-11	114.949762830504	0.0824190271102468	1.82993197278912
29.1956144239653	20.8008361347467	5.02730970041369	0.0305339860479554	0.00027165392189611	11181.2021248525	117.583557795479	38.1776417659369	1.21364485985638e-10	71.7007126694957	0.0449480457527052	7.27891156462585
33.6069639979682	17.289390227454	4.01912986122027	0.0292145733893982	0.000212603028738897	11052.7771797349	115.857178040153	36.3660895656285	2.70754806703574e-10	70.6501736369046	0.0058638937914891	1.8390022675737
21.426590039987	15.8582063150522	4.04401240518192	0.0237457695519974	0.000137148516336359	9975.60629324156	47.3242994735756	33.1506293848932	2.55675341960066e-09	40.7054918895339	0.00986667139089022	3.39455782312925
32.6961973151063	25.6554642577802	7.0738947842543	0.0356977046318007	0.000238518378903862	11338.6887501243	65.3638563613049	38.2283136559886	1.76978835639269e-10	64.416858043263	0.0684681130921222	20.7380952380952
23.3970229436929	17.5298176034758	4.54813039695434	0.0243324727087602	0.000208664294699948	9815.13995120263	52.7389314585423	33.4240766676042	1.64756923568269e-09	57.0553964174735	0.0239770733412862	2.30725623582766
45.8951101342524	25.8184770182948	5.34103581758872	0.0466136665368139	0.000302733588180769	10363.5523679385	199.376779441554	35.4064061513505	1.60591071132358e-10	89.1958527787316	0.0447141504308756	2.94557823129252
104.314240011385	34.7241252973039	6.82010169297865	0.0657711114015851	0.000185904851002717	7060.12615748627	269.176662707704	26.36277146728	3.77512800865682e-11	92.9829902298774	0.0848415425197672	14.9478458049887
47.8213003572236	24.8877292474058	5.20660838316837	0.0460187552267105	0.000285066018541103	10634.5425830099	239.125644373801	35.5298539858116	1.64628180895225e-10	93.3338943814338	0.0212871040093302	4.45691609977324
52.3402540431167	25.2096924829235	5.21570878673767	0.0446030510329703	0.000290245452402466	9157.82375624792	183.599133901446	32.7052636220308	1.4670965289327e-11	95.1245954985804	0.0624619633410387	1.23356009070295
54.2683169700877	27.6108043076158	5.34781895014145	0.0512241378398429	0.000237951929250608	9860.42787442947	235.577059627529	34.3497771744127	9.47330230322589e-11	100.137377982115	0.0571773721914462	5.80839002267574
32.1436830553069	25.5836352404311	6.32726209732465	0.0408634380039308	0.000143541223679041	7982.53505081726	104.594704471397	30.1943344130636	1.46751030257912e-11	56.0786869784036	0.0675321432352301	0.943310657596372
49.5462376275686	23.9980795604285	5.36833745783871	0.0464351372481838	0.000254981389434528	11304.9791888972	201.834927287647	38.3157638868248	1.68671653728226e-10	96.6022599473035	0.0356957953852059	5.88888888888889
56.5148960285193	32.9556411751102	5.53001018506513	0.0546662970657385	0.000248892906901057	9961.94509326869	129.82127412197	34.9252507140598	1.28004065255185e-10	72.2200769309362	0.115015747270354	43.9308390022676
38.8881581203468	28.4494053887878	5.79766434650948	0.0497036353361231	0.000233825157030944	9247.66019606023	105.491033058083	29.9145612270793	1.54748285176887e-11	67.6827036282659	0.0708060588506281	0
79.5903501953811	32.4048647302514	5.61444913864618	0.0657100165871378	0.000555311791441509	9613.72465464776	299.612812207079	33.256055718665	1.62655800480568e-10	119.304782650123	0.0597602436995634	5.33219954648526
40.3262105654875	23.2660770617328	5.59852379042372	0.0385799446592225	0.00017265634546882	9571.45361157212	185.362995576934	33.0781581035912	3.14166884816578e-11	75.9843732486348	0.0511399181347351	14.3310657596372
70.0007897213902	26.2516109796197	5.31238413560165	0.051903341691485	0.000284608858601089	10653.4821780302	266.583864831169	36.2869040592856	2.28566240193765e-10	116.106038209854	0.0393121309503816	3.58049886621315
33.8670268637767	27.1759369347746	6.2390423155866	0.0447479724987835	0.000250142179199164	10127.6178311801	104.778079219498	35.181572746632	2.31746808885125e-11	64.7626284605477	0.0654376178363797	6.74829931972789
34.8123753033031	19.4490090653388	5.25097916651754	0.0314843027612056	0.000219926133920192	11030.3199865445	161.752212908414	36.1508011210638	2.34099040095294e-10	81.4799008245339	0.0272827731918565	4.77324263038549
26.8671237931811	21.7965451596534	4.99952325376162	0.0359872194273964	0.000201956443801296	11013.6271780528	96.377480358698	36.4700924292403	2.36299543140463e-11	64.372200193688	0.0425053276181593	9.36054421768707
48.6635397068159	21.7718325789802	4.63362690892678	0.041117690625256	0.00026471874422601	9748.58400001614	265.843782273069	32.7494344029822	2.14819126375937e-10	115.290954899907	0.00754201286680404	0
45.3010230380104	29.6137470604089	6.48886284147196	0.0492622630330131	0.000262078398447791	9863.1451443755	168.915111524593	32.5610475022914	1.51362999746529e-11	73.3795815786141	0.0791579946691552	1.1609977324263
41.4368645062725	23.3167919830741	4.59983770826284	0.04446630754108	0.000264243418472515	10941.2688626771	139.473440873431	34.6352446551556	3.42260761581305e-10	92.5365988419945	0.0269963092008033	0
23.3084871508137	21.1533468799757	4.67606769080089	0.0232820934407091	0.000240631431607361	11609.7618487062	30.3969448356602	38.8731525176039	2.87183901522358e-10	57.1374029459898	0.0471868921896948	5.45351473922902
46.0169511917265	18.7686929683712	4.42791094853163	0.0421297552827295	0.000289671842612249	8102.77148704652	218.702301815806	27.362997602408	1.02811508003279e-11	107.085245442614	0.0174833536595027	3.77324263038549
47.961655788155	27.7123757218311	5.14884917108377	0.0533812854567522	0.000187834870219134	12301.0250170857	142.925988351903	41.0330580620856	1.40845941404086e-08	71.1485482409517	0.0728978387480992	0
54.4273303972628	25.8064944753595	4.81098405645085	0.0557911955693795	0.000282884488410009	8930.74958365125	208.860718778279	31.1397283980544	2.84354712554805e-11	91.8362105293126	0.0486181312517239	0.794784580498866
16.9238439652311	19.7800674431996	4.86594309520393	0.0177712614923311	0.00025131095819297	10849.8300460861	16.5203966489721	34.8734714303713	1.36310328585317e-10	63.26566913449	0.00301323512318928	1.79818594104308
15.7540648680635	14.8075226294801	4.01707163214388	0.0131824682902235	0.000221857030019162	11509.3297195415	22.8357630690633	39.43837582028	3.20308996471816e-10	54.6254946224272	0	0.638321995464853
23.3073335370517	21.1542647697829	4.67611749994876	0.0232861654898162	0.000240614022930454	11610.1481147434	30.3969448356602	38.8741576386166	2.8718516738968e-10	57.1287757099092	0.0385173943416184	5.45351473922902
35.3599663528604	19.0268625932993	4.73543791098283	0.0249143132988858	0.000352726534347921	11554.1366502334	156.948495794671	37.1263778117056	2.70265912431504e-10	90.606108878196	0	1.03514739229025
71.5526585280986	27.2715184656705	5.15951444118364	0.0544377073585077	0.000183453285582844	8601.86255703474	235.757391317862	30.353758445959	3.06926045630445e-11	89.5141655433658	0.0624571153634752	17.3424036281179
64.5096391747493	23.8883619911276	5.11575810631409	0.0514459398785362	0.000371502752273746	9825.50850929262	311.301797941769	33.4829173395477	2.43946716801303e-10	138.294306450223	0.0353372284085438	0.795918367346939
37.887608175723	27.7310071899734	5.54383183232815	0.0436504247907089	0.00022416518796377	10929.9424109439	117.772445442655	36.029555309726	1.67657229832393e-11	66.9516714120792	0.0551982995551913	4.13605442176871
30.2738914537367	21.8514510839046	5.12456243050288	0.0311902516499411	0.000352294090283461	11611.1350289764	121.34135425808	37.4044939338961	2.61881819146373e-10	90.1031624196643	0.0414580892946422	2.86507936507937
105.619201695048	35.247263934576	7.40508110877227	0.0713189021434527	0.000200665480755222	7430.96158951747	287.257923678866	26.3320563209169	3.60262697230479e-11	99.4150993655809	0.0804183221440498	15.5646258503401
31.7135172005009	21.3534393243668	4.82168988677372	0.033752505773723	0.000298867712429558	11303.5880645506	134.96585174316	37.2060795290152	2.68386842851552e-10	87.7468967835425	0.000513198246886686	0.954648526077097
19.6368342330038	20.9668225927291	4.8952477445335	0.0276161800315529	0.000259678437043035	10766.0500197531	44.0126434572486	35.1467352044005	1.41661227957783e-11	57.5607534254694	0.0376088764378538	0
34.305696155485	20.4185739607411	4.82084014367457	0.0293495353207029	0.000323304843126281	10488.7014895476	154.981576965592	34.4334221678693	2.34288519381866e-10	95.6205673472939	0.0196236958224139	2.62585034013605
74.7562826508689	29.1243653698213	6.57763527529826	0.0564489461557778	0.000160498308738729	9879.70384468594	214.326897885124	32.75693197685	2.52930711899556e-11	80.4339357948114	0.0689558864102564	14.5850340136054
27.2165640296031	21.7970735538161	4.82949830468003	0.0282690281425104	0.000272039207566519	11338.3157871979	139.52142480489	36.7708860525199	2.67928172738629e-10	80.5191823116854	0.0104640022335034	0
48.8644712247194	31.8011998203883	6.18577354305796	0.0572485854868016	0.000248741767845266	10118.5158528988	171.183676458584	34.0309369125633	2.22844382800558e-11	77.5380300655486	0.0700948531764207	0
61.286816633033	22.3804536576338	4.88852368609688	0.0425488552770859	0.000355438069398202	10711.7770038683	233.97885824161	36.2836985655616	3.10005803686044e-10	125.433282897674	0.0202878123038769	2.70634920634921
93.572131387024	30.3538746569847	5.60837029345291	0.063711221575619	0.000193650626875864	8077.65091311017	308.685809440183	28.5504510468976	3.72715569025135e-11	102.759857084397	0.0490209999356604	15.891156462585
61.3095459595174	24.6278803186901	5.05083865800085	0.0494355438249526	0.000322399518773189	10719.3056059467	262.06456147663	36.3218518801683	1.7333350101101e-10	110.263169293851	0.0443665277843824	0.875283446712018
31.3583576927402	25.5869240902022	6.33961561341386	0.0428349474591637	0.000221036984152306	10166.9567030451	76.2776807300166	34.1537557759341	1.13976080005391e-11	57.1281793443592	0.0661242613514824	0
39.3372782137173	19.5077513738993	4.91678896893154	0.0284514739852102	0.000287159856373133	11480.4441933336	188.991049024034	37.0255891245866	2.84826096686703e-10	105.207142938783	0.000105994127316052	1.27324263038549
58.4590434019456	29.1816014466582	6.11477193040948	0.0532691844807236	0.000237368997691207	7894.14117998624	237.611653427557	29.5329388553952	3.60758265398974e-11	89.1959847953275	0.0825570446503249	26.9206349206349
32.0158858956331	17.8025132463832	4.55973937436062	0.028040982805219	0.000286718325967967	11317.5286748588	147.252629142543	36.5249231403215	2.8628761277259e-10	89.5257794676518	0.000280013972321316	0
36.56862324734	24.9854856924771	5.86408967242999	0.0427696873853362	0.000305225787829665	10094.7249724746	132.198525628984	33.4968283427572	1.42125980767221e-11	71.9824043047807	0.0339424470966392	2.61224489795918
30.9399275175542	15.8358071616037	3.86748924652204	0.0213614104148141	0.000252627728749258	10907.2236270873	131.578486642845	35.4909286964003	2.8539927226942e-10	76.113292333098	0.0017572082376431	0.954648526077097
19.9432498645375	21.428668262235	4.70494454903613	0.0257109962316886	0.000218541644230042	11262.7826752276	46.1501783470735	38.0957068852986	2.49593222031264e-10	64.915876674886	0.019916186743289	14.7108843537415
77.2768963804988	27.0682227432107	5.15494795518081	0.0626952066609161	0.000376070594585602	9482.1600470595	301.717064303686	31.7796897621706	9.62684701350817e-12	126.964034825957	0.0503976124970354	1.30612244897959
48.3619791571861	27.7344692483438	5.19777109870454	0.0527020562864133	0.000181492947726227	9313.8645058883	150.611153380671	33.2011850174843	3.57239165328954e-08	64.9051426310278	0.0408833000692536	0.893424036281179
103.168096435909	37.252782422947	5.54147569014521	0.0868757384334454	0.000461325060068629	6774.31650465828	317.038874153728	25.5474651824998	6.4512803634247e-11	113.976156146777	0.0604687852827464	3.02267573696145
16.9080505269743	17.5411819876227	4.90371619814729	0.0150574850735911	0.000245617143307959	11189.3409253183	26.8799874002395	37.3409146197585	1.01770151718446e-10	61.2973277937918	0	2.48526077097506
47.5124311080354	20.1698797728333	4.28384953118334	0.0365836639298092	0.000192255130083258	11614.221338034	130.83297437855	39.3798680331262	2.03186469503665e-10	69.4622251786489	0.0305536216717466	4.95578231292517
19.9406574223557	21.4233586350648	4.70459983782288	0.0257050306646707	0.000218280706060126	11261.4871593384	46.1501783470735	38.0919583713629	2.49593158526142e-10	64.8895008655298	0.0199009095452882	15.8582766439909
39.2995586922478	21.7816090562286	4.73189629264716	0.0367974013735643	0.000249906364914907	10370.1139444444	143.008584750257	34.2690001683248	1.46745357482718e-10	85.0172734431438	0.0146735812087809	1.19387755102041
93.2749438268186	30.5798278573044	6.24904116104866	0.0620249306588825	0.000476783009520015	8081.72480939168	300.724845388888	28.5278733693351	3.59436183410331e-11	114.562952796843	0.0713075196664508	21.0430839002268
57.0754730864845	21.4457944616676	4.84170301749466	0.0376649230751306	0.000274471674322783	11675.4711143213	240.675505163341	38.0384279162006	2.91434823884617e-10	105.757659254537	0.0113846239460936	0.875283446712018
38.3778081690239	27.3574098103486	5.63582891861696	0.0491787905793768	0.000193223591995178	10565.2225909233	103.07064044311	34.256917304866	2.78401347036077e-11	58.7288900222864	0.0601487920759098	17.8140589569161
33.4244334077546	23.4811185923541	5.01101173496698	0.035805334096944	0.000294942132045918	11639.1274940539	146.179194988012	38.4618925475857	1.82717684866326e-10	81.0674358472999	0.0302000770625715	5.0124716553288
85.3390086255886	28.0906685564695	5.70148248539555	0.056800218759724	0.000289922214889408	8869.95740966649	251.219034229109	32.0126916484827	7.70885556323693e-11	95.0901679196089	0.0684856154087976	19.0839002267574
38.6114779061358	22.524309052875	4.95972355509619	0.0374067761568711	0.000270058849972897	11109.7723848049	148.894925544811	36.9914053545285	2.62111134123305e-10	88.7647530659213	0.0562553840053088	0
27.8953503754637	24.0542471997171	5.5213542757825	0.0362320049170405	0.000181406409878392	10129.7069410089	68.3762735444947	34.3544130932911	1.84167864484643e-11	52.3599775438607	0.0669183586356359	1.08843537414966
75.2916021057284	22.9067522091339	5.04055444914041	0.0413999166159996	0.000431566779649051	11692.6228555357	208.233625751402	38.0374149064038	2.51576365651365e-10	113.075344169688	0.0429305863959947	2.38775510204082
86.0284027439949	32.2512545436321	6.84822460182907	0.0665999599186578	0.000189738361158416	7324.79557477429	287.515886607966	28.796772708115	8.46178784345774e-11	102.175402995719	0.10260270055815	17.015873015873
56.4758968689017	27.4556637349117	5.9393358722296	0.0531521951780441	0.000235042356581835	10641.7402643267	249.921913343232	35.6187662690236	1.9373939179997e-10	95.5663424774529	0.0374550808293139	3.89909297052154
52.770279629134	25.2565960185429	5.22075188938758	0.0444917484254701	0.000352206132921218	11754.8414985278	289.648504517192	37.7116708574989	2.35511714351692e-10	111.58862918891	0.0310259551986591	1.90929705215419
91.6806314250739	31.395103097541	6.13847378267682	0.0636927282605063	0.000246582136430562	8090.23400376794	299.329411772619	28.5835411687179	7.21827284291969e-11	109.453881230779	0.0703657627029772	20.4625850340136
75.3478692498092	26.1034884456375	5.21433527805147	0.0484318153665871	0.000325600199357995	11122.3739933245	285.586983027379	36.1304479211207	2.46250446520582e-10	118.572671755814	0.0479005656645348	3.81972789115646
33.4230415829851	23.001584818968	5.10541139791993	0.0368405230403452	0.000189193675196116	10283.790898462	93.6593409678565	34.954003473435	3.81590020406063e-11	64.3817294644979	0.0284635929909951	0
41.6955881407032	24.5229774658604	5.08993327287475	0.0428414208432823	0.000394541109463255	11132.0763409837	147.597867746404	37.1442532157677	2.5287741996179e-10	86.7495273816383	0.0424079013210857	0.715419501133787
60.7378586154089	28.3366781966671	5.61721856594644	0.052732605070167	0.000240537631347596	10071.3648668536	238.44096969623	34.2358711342502	5.81038362460222e-11	92.3400138813181	0.065732784065208	13.5691609977324
45.3339715124203	24.6848770834071	5.19121075590647	0.0419865401458387	0.00051952428016909	11182.6813028642	204.566235412074	36.7232720012107	2.43875820884509e-10	110.570209136049	0.0189505517555834	4.218820861678
35.2971797951056	26.9201286159688	5.82081082034275	0.0443989001176204	0.000239123383771791	8990.37613705769	103.43392168057	31.4120958982142	3.66260430848298e-11	66.6285940744474	0.048978759182432	5.29705215419501
34.817145182778	19.9560685319499	4.44827616171518	0.0383901091408946	0.000197110978621776	11452.9223999191	120.072197329212	37.0358471535015	2.78538999250437e-10	68.9804953117209	0.0238489831498758	0
35.0563877324977	23.4646585407221	5.46213564621567	0.03447733237834	0.000275924539634922	11146.2275341322	167.95610223808	37.7383417941196	2.6232023482926e-10	89.8386641424234	0.0598692740024903	9.32766439909297
61.6613351312485	21.7717566282337	4.73505629687874	0.0494861617443236	0.000391808045787605	8094.42797141953	325.579365830501	28.1720879789587	6.88417203174438e-12	133.069177015033	0.00976932722136559	0
59.5823447376273	31.7252989018022	5.71191750186967	0.0618750950988918	0.000174610450703205	9836.47814578766	179.491571549514	33.8158615629189	5.36611764975633e-08	71.0655507640811	0.0770115565084988	0
70.2883401830536	29.5636772635478	5.0381872493931	0.0648634842941661	0.000309875410556677	8668.076164469	214.880385473284	30.8599501828248	2.27183464864876e-11	106.914533383229	0.0492472091536696	0.954648526077097
24.2894816383936	19.7599124768854	4.9378689783336	0.0264915757872546	0.00033696326996833	11064.9646511211	110.934954616334	37.1341998803548	9.33804064547155e-11	73.651105206486	0.00548957894226303	3.3390022675737
43.0483911728073	19.9030075616765	4.47979167865662	0.0365214509740572	0.000276079682197352	11442.388078506	207.611330203042	39.0304150644135	1.53340931811989e-10	100.517247296734	0.0115099604213841	1.43764172335601
34.9235960763115	23.4664560667896	5.46201648210849	0.0344667772486819	0.000275074175004267	11144.4332111641	167.95610223808	37.734414440053	2.62320613292018e-10	89.5909151712173	0.0598735898216093	12.7006802721088
55.2868073875513	23.2330002802702	5.35693623099007	0.0492348887091958	0.000313577726922616	10460.2352388082	296.994434836551	36.2025693151917	1.56124429103951e-10	131.623122845149	0.0240313390830573	3.74036281179138
90.0334050614518	28.6131493068635	5.3421307666774	0.0625023136128965	0.000262899205443415	9541.43978442329	288.686554367823	33.7748632382893	9.114311918088e-11	110.408805281537	0.0436162515159964	19.3741496598639
33.1339063466398	19.9376704377816	5.08602482261757	0.0316206470841969	0.000330719812909974	11069.8013535069	151.365635833801	36.2410145279144	2.51079097293354e-10	83.0661101296938	0.00968893484916828	1.19387755102041
37.111248402402	27.0908646028729	6.11821472784202	0.0472691027297711	0.000149153155793509	10224.7886952807	117.455671862592	34.3898748969111	3.70721515335438e-11	58.6129949328061	0.0492570892295293	5.95011337868481
25.0931896216453	21.2289055609274	5.14611762556144	0.0232551466932772	0.000320408241386983	11465.1283896904	82.7692348765057	35.6948190954828	2.87762545372791e-10	82.4048950420354	0.00465660860421266	4.53514739229025
74.1695107421595	24.5617004330058	5.13678364433448	0.0530000794223176	0.000270204948845529	9161.13125041676	228.83304219005	30.9720844738233	6.80556172217932e-11	93.4957303068909	0.0572331975177787	21.7687074829932
65.5968903004659	25.924484779501	5.11397569150749	0.0513169734294737	0.000335074254885138	11288.2268880752	226.532713813891	36.9254365395413	7.82090836277469e-10	96.1974060901557	0.0473923509894113	1.11451247165533
85.569705441611	30.5983248540899	6.02605451231557	0.0590512355163868	0.000145339792153584	8100.75007311027	227.205191753088	28.3838596193034	3.57997382432145e-11	86.3112157759124	0.0800660710228906	4.71655328798186
65.9099720588882	25.9194474696843	5.46507759611944	0.0540076270815378	0.000292949086949995	10992.9365830045	294.01683578763	36.5555676159795	2.37997512762221e-10	124.213882111122	0.0259509843158682	2.06916099773243
40.185979058432	20.6636871229076	5.07544679413186	0.0289890069998615	0.000409758600571498	11000.0720855292	142.535770780908	35.7938994517751	2.07366938619921e-10	86.2849724364336	0.00815362795510496	3.18367346938776
100.082981913652	34.613894604972	6.61924185959337	0.0695062488846685	0.000284222632544441	7457.61488547742	285.470874166078	28.5109060174831	4.9770422142337e-11	103.623035303429	0.0904942079099919	14.5124716553288
46.5386116955155	20.9178840513103	5.21566911584692	0.0393298216817012	0.000297377345790882	11143.744209013	189.344561636506	38.107666863108	2.47050103798719e-10	93.0951385308247	0.0238288511605583	0.954648526077097
47.9114383670898	21.254007816213	5.22062246212922	0.0327966631660917	0.000327271907031964	11601.9063088513	188.528381469538	36.8605256956119	2.83085167860187e-10	101.222201250722	0.0396310860317487	5.09297052154195
85.7948035561973	25.1086811598277	5.35506436642744	0.055858566264809	0.000240231630518914	11449.393392345	253.85981309578	39.2348804941684	6.98724951931153e-11	105.551359462106	0.0594041573792229	17.1972789115646
42.0425963084359	23.4097913916073	5.22373028046124	0.0393879214510271	0.000242776617112631	10388.2856295947	147.298936350243	34.5053314858828	2.07703547216769e-10	81.7199325311155	0.0621216401830411	1.75056689342404
38.6757521619389	24.2198590644856	5.95856890470203	0.0417180199919875	0.000232928139063462	8376.51686101133	155.961658895379	30.4515078225587	1.69025240146451e-10	68.873185769839	0.0519800670488254	11.9727891156463
60.4111714103769	27.378856974435	5.65228978752695	0.0511641084367319	0.000341109732821112	10847.2381360629	235.137576335301	36.0425557875345	1.63540049242112e-10	108.229632513908	0.0474880985127684	0.954648526077097
87.4755895102394	30.6196351723233	6.49158641905918	0.0634709928451802	0.000177806315985185	8384.81238317587	292.454275351751	28.7701410284761	3.14986736604441e-11	108.662276760579	0.0537914512230897	10.3038548752834
111.685810192257	23.0415934710212	4.50949308697028	0.0474359330657931	0.000239317555776626	10971.0221894889	201.287292705639	35.2774347173674	2.3169975847702e-10	83.8952978211483	0.0482081269486354	1.5124716553288
21.1691937321796	17.8568348462463	4.57085644103413	0.0216374911003368	0.000218933542083206	11554.7084201183	35.1053650762814	39.2812680573771	1.79454372350154e-10	53.1032875839916	0.058514713407209	8.68253968253968
88.4416344920124	28.7831282138017	5.25987287813865	0.0689166016636251	0.000340791802429517	9289.13718333464	306.441508696089	31.5123104932696	9.93291155147396e-12	126.437216042633	0.0491153832932006	0
42.066046053074	26.0579031164251	4.89578483972782	0.0445338269143163	0.000286159278370411	12537.1315206553	99.9660870107571	43.5965436723894	9.34244706242838e-09	63.9161183852284	0.0847857038173441	2.76417233560091
66.6222383047188	25.8997868842716	4.72372971415822	0.0615542379398316	0.000225462505013756	8866.73535666384	235.387737041125	32.6153022562278	3.1308637631259e-11	89.5529448708875	0.0425398918646405	0
25.2310242108761	21.1756485881467	5.05731889786208	0.0271149995090072	0.000289952381527165	10702.4925958111	53.9908789194972	35.6097204520304	1.36736753323782e-10	69.7628269199113	0.0124637201904283	3.25396825396825
35.0148882728825	16.6477765375343	4.30326367375851	0.0310695162641342	0.000225657358076796	9172.73138341769	108.59580409061	32.4533383758011	2.42423707564279e-10	66.6859855316978	0.00558090385865305	1.75850340136054
21.1685386280846	17.857467208748	4.57081626334402	0.0216382442473225	0.000218830565017169	11557.969202575	35.1053650762814	39.2904018952351	1.79453720096476e-10	53.0922095393148	0.0585074050241687	10.8356009070295
76.1652035894008	31.9070242875867	6.39390606559147	0.0616282951185025	0.000281600423348198	7808.87367581088	271.824881644888	29.0444653702742	1.17007818096166e-10	103.069655194901	0.0645530156999704	12.9886621315193
32.4643805844643	26.0478763468933	5.51490031946748	0.0439980245861345	0.000153938934859189	9799.64662846834	96.8513427826043	32.0688783737163	5.16222603661453e-11	55.3631131039078	0.0550096767429846	7.9092970521542
93.0968407922294	30.0538739720348	6.26927731611806	0.0612618362842213	0.000219360009910859	7933.30552741947	283.312828592695	28.5713378849335	8.20237473955818e-11	98.7888472033337	0.068174889137514	16.3265306122449
48.1454021051785	34.6401158049025	6.50702535691651	0.0595465680920856	0.000173093635352753	8463.56700846896	121.707691751962	29.1241342170627	1.13502520961602e-11	61.6798451603997	0.0908242914972061	0
126.024017194136	30.8954966493766	6.08147011430522	0.0643271991192372	0.000188988952173729	8619.63727796096	275.72731360529	31.1176953206182	6.61143135936848e-11	98.3344143941211	0.0819352436593734	13.6417233560091
29.2890486657057	27.7200900879271	6.27560630567384	0.0424044409330429	0.000155724800538095	10455.8532743842	91.4894952448992	35.8523554688887	3.84099093200301e-11	53.3373873311561	0.0606383225095656	3.19274376417234
102.886985825131	31.6072688659055	5.98434716732599	0.0652310466734512	0.000189644233766077	8563.23752901123	310.954731341264	30.5020229359818	6.03213415291229e-11	102.260351240301	0.074255766088336	12.7709750566893
44.8289300434259	26.6130009277426	5.29143260409179	0.047376385504442	0.000188336734722178	9959.74942030348	153.674665945016	33.1613898067657	1.60126532908204e-11	68.795643344531	0.0830131215355566	5.22448979591837
56.1773189876902	28.2305065612408	6.42163843250977	0.050895219276621	0.00026823792400887	8940.56332357318	174.070592760529	30.1450891940096	5.6416686958262e-11	80.2636372870391	0.0634438036116322	19.0113378684807
41.5091557125613	28.8393589302725	5.92203859896579	0.0485781410410043	0.000221792692904615	10596.4750350201	95.553636112097	35.6970497017094	6.45764373955422e-11	61.6103363510076	0.0785538584581563	1.23356009070295
43.8290585007931	21.366368000135	4.44668997456864	0.041587935016427	0.000330592978626702	11635.3774675607	176.663225654871	37.0027287355725	2.89065392051866e-10	92.5609104068855	0.0111952200920498	0.875283446712018
16.434828630564	20.4679173451798	5.55189335876507	0.0186467818106254	0.000229709871060637	11431.935560328	18.2147461604746	37.8974578855804	2.45163278725342e-10	56.5583426012306	0.00257922721312335	2.65419501133787
84.5908465208661	23.1895466901036	4.74722935661649	0.0564339581576712	0.000426482533393323	7761.41943062405	390.421053102185	26.9668771539856	6.53748646270975e-12	148.386913755361	0.017908686582604	0
70.6020835525744	27.1521272292901	4.76386574534639	0.0637361838944615	0.000266444702056304	6561.18668962765	234.408122196604	24.0366539410733	3.38108815110803e-11	100.54968312349	0.0562695218614861	0
35.0625305524758	21.6906251759204	4.97708179495352	0.030753709807538	0.000415634494092516	11401.758460208	167.3428935185	36.7647894020567	1.25373997792345e-10	95.5064311870269	0.0522973887094298	2.56916099773243
21.5746523960836	17.4002189713196	4.3025928054635	0.0172083824441948	0.000257626957306653	12241.5941122099	77.1641386769343	41.1317046362583	2.49761487532489e-10	75.8189443293887	0.0007253788134293	1.359410430839
16.4399301209545	20.4665197011559	5.55228492731361	0.0186464898671424	0.000229696105475571	11433.4794208195	18.2147461604746	37.903592066932	2.45163565969015e-10	56.5551362908836	0.00257860075948593	2.65419501133787
71.676941260277	36.1996214896906	6.8107909571586	0.0667409931208389	0.000260146905325084	6115.51521002382	263.518107283276	24.0788893331715	7.42173816888149e-11	93.9891108293503	0.0926438278942897	22.3492063492063
45.716288916048	32.6237675370985	6.65820579894287	0.0533392731909191	0.000227170659243253	9117.23139607679	109.050161186807	30.9916965300831	1.32317430755754e-11	64.0852087603343	0.0911835595302467	0
75.4448136357826	35.6665625449454	6.64545771924429	0.0699920816562969	0.000242460216514377	6860.39336740854	287.069248792253	25.8725499840537	5.70497252224495e-11	106.177512282808	0.0780880220127881	16.5442176870748
52.9726899144713	34.3455740434748	6.3093109023695	0.062698989658833	0.000241722073519936	8638.15349986434	164.733907493281	29.6299823459453	9.4670121338539e-12	84.7967425936437	0.0852742212559522	1.30612244897959
72.6961493993612	29.2965313743954	6.3327195890124	0.0561530344159402	0.000298354083025788	9084.45336738838	220.72794117098	31.3117103964716	7.34449579238416e-11	92.7359325861975	0.0842533640672768	19.6643990929705
33.9292019388271	25.2669796230969	6.04892525774872	0.0405014804834291	0.000255836975815961	10022.3336316091	94.3284791319392	34.2567500797546	1.18824696255799e-11	60.5185131106766	0.0791633223220682	10.5215419501134
64.0797391560158	32.7136465289201	6.0462371066972	0.0625465229553762	0.000329329732929264	5170.47412756829	209.585988904764	21.3221347142928	1.27057616570368e-12	97.3821979023778	0.066530154087841	4.49886621315193
97.8401285997436	38.2893569632174	6.1485427358687	0.086324892005303	0.000349793287961774	5242.63169807241	300.917129553296	21.3932216707426	4.39036958781537e-12	129.212322485614	0.0758306830255609	3.48299319727891
73.0141859646517	33.7037198676473	5.55650564202848	0.0702925531596707	0.000343874102869808	5505.18710036028	248.326777258801	21.9227721959168	9.63338631087194e-13	111.928252862211	0.0446317516124801	2.82993197278912
29.4952685488122	21.4134282764478	4.3846150048883	0.0343182018534016	0.000195646480131244	11148.0420816029	80.2742177257564	34.7150895815595	3.02787918360504e-10	61.6448400924256	0.0312343106604622	0
22.8269543211256	22.3792180452453	5.5698939558877	0.0229131724272744	0.000285522228416609	11315.5450833672	30.1026022074674	39.9150940983793	2.74120335358393e-10	61.9834168699851	0.0478298812590575	1.65079365079365
102.817924646382	32.406759032012	5.19382852280627	0.0768115793932779	0.00034489471919345	9268.87101824548	338.002520108826	32.4267570150205	7.52180057151212e-12	133.761549403282	0.0592919060346693	0
28.3661911765968	24.292633826874	5.45402382365363	0.0322168665072418	0.000502558211840061	12076.2984312408	59.7884087154951	39.861593652953	4.41169209414879e-10	76.6219967540186	0.047766032009804	3.98299319727891
98.6315636787832	34.4461509384293	4.98561057909731	0.0773298684522636	0.000184881408488868	7648.57251032231	286.13460152812	29.431880303976	3.62760509398409e-11	98.3059357124067	0.0733098235100638	0
28.7245762301946	19.3745408578348	4.91381862634518	0.0300598326101754	0.000291341243738864	11403.6648253842	102.267990789145	37.4208984575939	1.12915848227628e-10	73.9779363562949	0.0199562256559048	0
29.7668367360117	17.5662378410465	3.87523714741004	0.026860801963604	0.000176255677476323	10771.336515135	121.38558122197	37.3247518531251	2.27434297705262e-10	61.7878191061154	0.025857910526201	2.31746031746032
22.8281692999388	22.3791945752497	5.5699107141105	0.022912204873844	0.000285675684109356	11316.5831353197	30.1026022074674	39.9194894456395	2.7412026815542e-10	61.9898018109735	0.0478366541214424	9.32879818594104
72.6053606224524	35.3488642225692	5.84066992819186	0.0722341633623897	0.00032905018477036	5495.72293791773	240.372795143418	22.3426926534982	3.91975662918743e-12	98.9197388637821	0.0711544188649612	0
81.8711589917542	28.042569592718	5.28572053342721	0.0655534889737402	0.000416989179012639	6117.10886919338	336.752025491522	23.311908612875	1.272483980753e-12	137.903208563765	0.0244418154135583	0
74.922152353558	36.1641243116559	6.07389290293258	0.073544578894486	0.000289678489480381	6542.04132654689	228.955809000564	25.9431906746023	1.03443392552333e-11	90.4572927363766	0.0873873832564757	3.48299319727891
86.0705670179529	31.7322831750327	5.42953916079734	0.0719443108178014	0.000416046380016007	5499.76437037317	276.047300085952	21.4892430932217	2.93213759079227e-12	122.537784559119	0.06869566912497	0
66.5920187381587	34.1714247971272	5.901829309268	0.0651410450595062	0.000252622654370594	5753.29937290714	196.92867224804	24.281715602392	1.88106106667032e-12	83.7754557600412	0.0646912094339474	1.30612244897959
67.331963746771	32.3073926093062	5.77914144926551	0.0699610567936656	0.000264936686076332	6127.22109276201	252.215727529429	23.0190298046388	8.2810333611246e-12	106.363885224014	0.0384349110682046	4.49886621315193
70.4036436722224	34.5591763127157	5.88964180011021	0.0668729047084411	0.000270765964157479	5204.02600785281	216.191758637488	22.1335314678913	1.42444706643113e-12	87.7405057724606	0.0793327637743892	5.58730158730159
74.6261822399286	33.3061440627883	5.86302425080652	0.0689230519565443	0.000257650934625831	7199.86341309263	235.370835415175	25.8291129256996	9.58271826317748e-12	96.3669638351431	0.0658634625552712	6.38548752834467
62.1942910474295	32.5109524665112	6.08858386662998	0.0649183271875443	0.00032976939857872	6830.86287309587	218.782267416421	26.4586138164435	1.993307178186e-12	98.9616573297816	0.0616691729232258	6.74829931972789
48.0545518374627	24.7018587183997	4.49971883090295	0.0462568431601011	0.00019111569776897	11493.0263343951	167.064174189378	37.2244783628035	3.36327835325934e-10	74.8308142827398	0.037258180941346	0.875283446712018
34.6011856074974	27.6013569975945	6.92032478732815	0.0356492657438278	0.00034678107314062	11272.8524678299	107.700102732892	38.7598056186302	2.90665158405971e-10	76.252658686743	0.073585313028276	14.781179138322
61.0145045251992	19.742273665913	4.61009036233293	0.0479294563433291	0.000317019454069162	8536.48010129791	267.04561135272	28.9054648313934	7.61372254262902e-12	116.826957286899	0.0352333974000906	0
21.5812490500724	23.8824061200553	5.36905192121446	0.0258320114681617	0.000388077889331642	12102.3558236498	38.8650004216702	38.9817171961238	3.11750197110344e-10	69.1409238190061	0.018458967514709	3.49546485260771
74.6912269875507	28.5632630206482	5.15671693210645	0.067225463405859	0.000232226579830455	9167.23205367837	227.391607382065	33.0815897863637	3.12712690284816e-11	105.068782536094	0.0858493557589375	1.35260770975057
39.8398496721376	22.7115330386889	5.24680864479816	0.0338581106388891	0.000414502051671577	11342.3300347739	149.067437490422	37.1987498003399	1.22794641064515e-10	89.2033408698734	0.0589505014854802	2.3968253968254
38.4290266506653	19.090639682289	4.44509845764312	0.0373838510581722	0.000321285814578923	10824.7838678587	167.317608893447	36.7504739991305	2.45008915896171e-10	89.9289876245361	0.0124143537857156	0.719954648526077
34.57984649265	27.6011182863025	6.92003938008325	0.0356352076503884	0.000346539309011076	11275.1108792125	107.700102732892	38.7665497725586	2.90664579770536e-10	76.2027626971266	0.0735881578675312	24.2539682539683
77.9077420411425	32.7143308513384	5.98023977469908	0.067314368929366	0.000400912717253449	6831.12721002311	310.051762004457	26.652235397623	2.41745993796822e-12	123.167437849117	0.0578336641147401	4.06349206349206
64.4371662031536	32.6472677738274	6.23307193119034	0.06241959203808	0.000284792439686152	5116.14686498165	215.473776968138	22.5009743951971	1.44204241577713e-12	83.5717761032976	0.0568975478081146	1.45124716553288
69.5808427981982	33.462762725571	5.96322906769038	0.0651916437107212	0.000338536242713916	6584.48310810965	197.296448571488	23.3177360017137	5.40777759946395e-12	100.712487931948	0.0615940679366396	2.75736961451247
69.7458767639677	31.65276969651	6.05683032492102	0.0622714586649952	0.000284181870473326	7194.438063565	210.123114694245	27.2735418349169	2.7916873162313e-12	88.8925705156982	0.0782225133076204	8.78004535147392
69.5091754849194	32.8952305714316	5.97271992300923	0.0682789533388471	0.00026289124803511	5332.52938713458	224.130192860025	19.7988069461161	5.56463188482062e-12	93.6506833480023	0.0749592902388568	14.2222222222222
53.3440740211068	30.6629081572158	5.77631205696992	0.0563117891816123	0.000308159102968255	6021.44536093169	196.396616901543	23.8920548047227	7.68763792585533e-12	81.7307929118638	0.054421256507523	11.9727891156463
95.7129266952387	37.4568849300873	5.97614977057698	0.0801208824068547	0.000322677910701417	5538.43843555566	289.721748045722	21.9682014703211	3.59155000727485e-12	116.799479356219	0.0569817325079451	5.29705215419501
59.8304667231725	31.4752952507255	5.88724085160739	0.06038089277245	0.000342217109507205	6143.06732825306	216.916679590987	25.4901806523497	1.95249203904802e-12	90.5923736868317	0.0540116635200062	0
67.9255951950321	34.3292759307359	6.0447067632001	0.0721075092387675	0.000284661983748938	5234.66845624353	246.048294356323	20.9749873542715	4.91868076788259e-12	102.107137059804	0.0685755831366064	4.7891156462585
38.6295861113613	15.4676349736659	4.11657240071173	0.0327550973199058	0.000224333681620838	11230.7291121818	214.176582997761	35.2376004723958	2.36617042591083e-10	91.2599746837625	0.0158045437363809	0.875283446712018
27.2762812691541	25.8264956852436	5.8899342558119	0.0320978598525046	0.000328279642109329	12283.0343342701	57.7161766528008	41.0218139316428	2.95298397745318e-10	62.0711673575634	0.0704907604970694	15.7154195011338
69.1583613718149	25.7330129703505	4.91007642215086	0.0569155825966805	0.000326476245397428	9264.15968832585	292.969229353611	31.3728178387898	1.07656958433024e-11	133.284236865035	0.0381078591564651	1.30612244897959
30.0654427730355	22.4504405073416	5.61852576667088	0.032134042987851	0.000296919626839678	11673.2631508989	80.7557748055721	39.0570844059824	3.25010476387396e-09	68.3776148037676	0.0600325756168918	3.25056689342404
111.408471156364	37.0274220295519	5.24799172218944	0.085474879402668	0.000199847439984646	6415.8218573438	314.654498612449	24.5392877343615	6.3595300578411e-11	110.378003406777	0.0913043801555655	0.954648526077097
22.9747408439044	22.3881944615807	4.72144323690071	0.0294322507433818	0.000298861895736689	10500.590116039	61.7881194165221	36.0325175864203	9.5119101613195e-11	69.4193797688225	0.0460912099452493	2.48412698412698
45.6820423717312	18.8127845417396	4.52459790819984	0.0277762054932324	0.000266837834807692	10894.6036318911	85.013126347893	37.2181940188171	2.93050959230301e-10	72.9988245067552	0.0402764954081176	1.43764172335601
27.2753081607577	25.8264773647277	5.88991635686187	0.0320978364518017	0.000328335483045145	12285.6656039423	57.7161766528008	41.0304335067393	2.95298048872999e-10	62.0775511753439	0.0704818223947194	15.7154195011338
77.3230739948246	31.9132025135129	5.84060360756591	0.0702552875706248	0.000361584611926545	6596.58144025367	260.164922921966	24.4353816046575	7.26941579821864e-12	111.867039027299	0.0509112365353629	3.55555555555556
69.0847257188174	32.4181028680655	5.92640609519467	0.0682100790899894	0.0002898140979139	6283.16576273723	260.478572170992	25.2371868924929	2.26608918581573e-12	105.079855473831	0.0601764804683402	2.61224489795918
91.7195039328293	36.2060852344862	6.17940018340094	0.0789580376797831	0.000310177706966582	5335.1819330007	294.90916099991	22.5118036101513	6.64510092603131e-12	120.717893349116	0.0812106609047096	4.35374149659864
68.5865694948696	23.838390224861	5.43604671199435	0.0511267601968464	0.000381145754280016	10030.2203458818	263.771516622381	33.4260274721763	8.55452675652683e-12	112.157828371825	0.0289429485129909	0
36.5035365467272	25.9073246771196	5.61711614920928	0.0406230297091856	0.000244945290328518	9898.78409443574	123.205206568632	34.3747627850132	2.08188199447135e-10	72.0143179300062	0.015933881201156	10.59410430839
59.4582863823949	23.5708069614989	5.21764625184905	0.0422998926692285	0.000342977503325293	10556.9135654532	237.442038467276	37.7637239966164	2.67312201741531e-11	98.0663767688173	0.024102915307411	14.2222222222222
48.1228321886993	28.7460406290638	5.75738286737825	0.053458590377681	0.000464153894279059	9882.57328586615	186.232389104612	35.7358600338872	4.72571051029026e-10	90.7367841767656	0.0504030835413529	11.2471655328798
72.1127894379596	22.3638708369475	5.34428448941194	0.0394127720170636	0.00042756764474258	10931.7262566476	200.102973007856	36.5140876508127	5.82921402047486e-11	92.7951885845917	0.0297350934855612	21.3333333333333
42.8683920439376	26.4408240254105	5.76101196272611	0.0488179898344883	0.000934793683816315	9885.26652801374	192.545507278352	36.1232453292114	3.168711688635e-10	98.6128791203326	0.0397023290964786	22.421768707483
43.5702357915704	24.6563391958857	4.77477646036501	0.0451831180760489	0.000228761642964351	11555.8558529465	107.691893838896	38.4629427041977	2.7879133882818e-10	67.6715693477121	0.0491883084824178	0.636054421768708
110.623077878336	33.3951408267217	5.25663194464254	0.0815027028521547	0.000378493951993231	7733.99489410672	414.817927531894	28.0397240843909	7.2722385457472e-12	144.579174871281	0.0602016159618269	5.36961451247166
23.4462748669486	24.1519725519716	5.83774846610033	0.0275294534022829	0.000405139778958579	11810.5956332928	46.9693638916316	38.0907138197786	2.12927278425419e-10	70.5759766853338	0.0350337886964041	3.41383219954649
60.9572899687389	26.9989948159162	4.9223731482821	0.054771956895879	0.000269178773226698	8884.34584122225	208.623244797379	32.2847181393733	3.16004874023555e-11	91.3199990260048	0.0532263074816931	0
27.8832679251538	21.9812357220798	5.29784526147264	0.0271985374568467	0.000284037079853893	11110.3158446734	113.61774213903	37.0039724824763	2.03953001171468e-10	75.8058240031405	0.0475166641305247	5.05215419501134
27.7712879035533	13.8516604635581	3.99446007392156	0.0262173759303804	0.000216933048843476	10699.4751517411	109.516472385514	35.0789424905708	3.19179661339824e-10	65.6235514168931	0.00181702297123378	0
61.6146676131941	26.1133540587854	4.62858460225102	0.0517308952594572	0.000284712781152342	10426.6245381374	196.579161390813	32.9919423110137	2.53038847535352e-10	97.705861280237	0.0333840253035982	2.46825396825397
89.7939980039407	39.6057812380969	5.99125948010768	0.0800328892822302	0.00019217164637534	7191.30435192239	228.782260931796	27.4201008640072	5.30907898071981e-08	74.5187338423118	0.0937563776974626	0
30.7772534800645	17.3208191786524	4.34087581415333	0.0308548831619594	0.000225601843778027	8419.84394010465	124.815840444629	28.639222741571	8.44076832087761e-12	87.5724572336621	5.56423858331647e-06	0
19.3437380273224	20.0744984559824	5.67287643559069	0.0181959218661645	0.000332966428078133	12058.5620397755	24.7314922395635	39.5292228504513	3.58974274462789e-10	61.8667383281653	0.0335012448387115	3.04648526077098
71.6650337693149	26.0727302992492	4.64465253740181	0.0616869641480557	0.000199733968953047	8437.54677962993	224.478721859005	31.3378346748579	6.44500993795139e-11	89.24643740304	0.0504187646193323	1.11337868480726
21.5432287918277	20.2581839503413	5.07182124422675	0.0214872850560948	0.000330487956190321	10971.5985282674	49.480854516166	36.4044277119206	8.64653288629024e-11	66.6136512208116	0.040547200815741	0
19.0769576431887	16.1310704748232	4.45938080445815	0.015175623498455	0.00024518265532276	11737.7079336308	65.0704720434512	38.4231655056714	2.12721857786746e-10	66.7135778417006	6.10979144837691e-06	0.638321995464853
49.7967169254854	18.7866739155064	4.65679997570119	0.0355214952172001	0.00041313646956734	9565.43692443466	201.301095836506	31.8270490132609	3.45435608932917e-11	117.637974881834	0.00211837178720509	4.42630385487528
25.7517281366211	22.99670357759	4.99604223388554	0.0294762311760625	0.000264754697254388	10858.7187154031	49.6693731021939	35.5447999271449	6.93078545734288e-11	69.5486109202979	0.0280116703333624	5.07256235827664
35.3592490943152	19.6249517001237	4.43053202335583	0.0361000382655736	0.000219196115403793	12330.7590116118	106.864865680076	40.3878076630477	1.09444146059479e-09	65.3649693311605	0.0189096761016019	0
29.740434760013	27.6413357288797	7.66110756735536	0.0286470032367606	0.000334305003782384	11976.9024519807	58.9952349188248	42.1425377924646	1.37945053341501e-09	52.6758988189538	0.0698331605792704	14.2018140589569
77.791977461914	29.2678342019323	5.26700102188634	0.0623983118851086	0.000624257182931734	8036.56947048481	211.448761465247	28.2648881652689	3.58074147785719e-09	91.2735964128651	0.0597334582097035	15.9467120181406
42.4004414081563	25.6848916704889	5.60283328560259	0.0473910568654682	0.000769974022850476	10463.420132886	138.816301427748	36.1947487474239	9.88420922495077e-10	82.7075032723648	0.0321444248176966	13.3922902494331
34.3190892956825	21.8058388592931	4.40689873348167	0.0383160307364121	0.000239196002331855	11568.6210373714	109.120205967791	39.2105421612097	3.52044738350077e-10	63.2508620636597	0.0435065729947885	3.03741496598639
89.7933697068511	39.6056339638624	5.9912549124056	0.0800323639141056	0.000192167410498873	7191.23095185491	228.782260931796	27.4198085507074	5.30907838988299e-08	74.5183401914159	0.0937563505402857	0
57.3726692273557	25.7574218382875	4.75946881543402	0.0543276832971578	0.000257596793009937	8594.21626152376	200.235470655455	31.1603204173928	6.56913776555547e-11	96.5052844243405	0.0209886577183388	7.93877551020408
55.6833823924483	29.7169381004928	5.49036297221384	0.0599707267928845	0.000224435693021441	8958.95111233571	194.292828583385	31.8064025535472	1.08152169724393e-10	79.0238984831976	0.0441683369754685	3.5
102.180620078108	33.10236361859	6.1849823874804	0.0704128296150288	0.000707468326739337	8408.86796272115	303.992299219484	32.4271822361334	8.33708130780606e-10	122.833256550762	0.0541072007230432	26.4852607709751
161.918493796736	37.0275588587059	5.9560356040413	0.0871071773912158	0.000416798628080197	7965.31599089093	394.79352630425	29.3271745541898	8.22627653872121e-10	136.334285941221	0.0855765214612067	21.9138321995465
69.0474185267285	24.3650419896163	5.92756131803739	0.0470808202127305	0.000265979190977971	10533.8095957291	245.150703229242	35.8028118860117	9.78127687460334e-11	98.0142218373857	0.00964152098612063	19.6643990929705
156.233544606238	37.536449455383	6.14656595337302	0.0893113447941185	0.00106561702410533	6971.77455979744	421.233500397369	26.9824005279519	7.3687093777685e-10	156.280486267082	0.0667152055689121	21.5147392290249
41.4697865370317	27.1054113741991	5.85929552327076	0.0466978795973795	0.00206305029621501	10594.4544631819	143.805595409272	36.391636665232	5.60612822156472e-10	120.375480514332	0.0379718412032718	22.421768707483
152.482607238622	38.4449949501104	6.07377763772565	0.090604228593292	0.000320404503135096	6828.56821982304	412.54439179306	27.5093666145326	2.91659003438962e-10	143.059242279921	0.0671965479637255	30.2222222222222
40.2783661931736	27.9035212078113	5.37598853799714	0.0492020921261605	0.00078748502974954	10628.2839916977	162.946710125133	36.728744995227	4.1714917134975e-10	88.447227092863	0.0633555328692082	14.7301587301587
137.301691103399	35.5997121462714	5.94138370428156	0.0814699654782768	0.000322471626809681	9293.54365442236	390.385306472146	34.5516558666735	7.7050849194361e-11	137.928758430403	0.0769657497361411	26.0498866213152
53.4296204910999	26.6680558067673	4.9022218589463	0.0526801350945083	0.000241123053348401	10880.7910617606	191.324241316008	35.1035439834917	2.57310886558196e-10	95.5521632342911	0.0521970187557021	1.35260770975057
22.6281411323854	21.6277974424639	4.90343168509734	0.0258067112284868	0.000254763796270907	11539.0668056166	44.6931963099979	38.9545403133315	3.32335936465555e-10	58.1367953661536	0.045205358578518	1.36394557823129
67.0616344065624	23.5849041829142	4.70909956096503	0.050092626742393	0.000434253176658255	8522.48612990447	274.345599798718	29.2080066519731	9.59908843705667e-12	122.5378904324	0.0351756806872949	0
138.677107380116	42.4818490860717	5.63694961741445	0.0990747374446837	0.000250361334311645	8333.89104479979	344.482291981856	30.911767556148	3.36943808534267e-11	117.986553392238	0.101354350687898	0
25.662733274782	20.260245003587	4.95350269751998	0.0295867106961651	0.000260640667745789	11300.694405475	111.159573058897	38.1543730419371	8.81044766944435e-11	65.7741226339567	0.0233171190738257	3.59637188208617
26.543391793072	17.2122324905928	4.58446415302963	0.0188384191103539	0.00028031379535204	11742.0889222467	88.1192134668279	38.3917032279827	1.94840380170855e-10	76.2202168945382	0	1.59637188208617
22.620984697325	21.6272103785024	4.90339452566031	0.0258001874044752	0.000254618333600247	11539.128183588	44.6931963099979	38.957964217443	3.32336902150442e-10	58.1233817900113	0.0452217964182098	1.36394557823129
55.1230973417577	30.4623899703989	5.91998781667163	0.0569030883252586	0.000734201071707142	10055.8295394143	202.156298784322	35.2844251347367	6.97512918161191e-10	105.620409178429	0.047059870388394	20.3174603174603
120.778178604302	31.4825950629431	5.6800441564422	0.0712254946044873	0.000303496501394164	9844.15947478535	355.800428762023	33.9629404334619	5.05339180332739e-11	126.611879568065	0.0446885618895983	26.4126984126984
58.0748758594264	31.5232273655094	6.10066661767814	0.0558815363943115	0.00170701537005554	9419.94149393157	179.500718459397	33.1807064205067	7.17657221903551e-10	117.971093094097	0.0352300254247366	16.8344671201814
155.428707926564	35.219211103475	6.0325027189469	0.0847914143939753	0.000687085200676778	9794.2661751519	416.548363820918	34.6761337698071	9.00514206396079e-11	146.501757141328	0.083890159498519	28.6621315192744
46.5953532985517	28.328322246953	6.37042519124429	0.0503075079296713	0.00075893247708141	10215.4822871352	154.985651428737	36.02082544767	3.19457755730413e-10	89.5315492257398	0.0433377213731117	20.172335600907
87.2376797794487	30.4346851257893	5.25056041465555	0.0682013537445541	0.00097962601368196	7807.35268225139	315.347314930295	27.5730680329036	5.47257460569777e-10	138.224032693552	0.0620172038179619	3.04761904761905
176.865776138558	45.9638100959595	5.49510628103607	0.103337490535	0.000205756059282714	2003.3489842114	517.659372280599	10.1696187932583	5.07878857271179e-12	146.302084940601	0.13980841380392	0
166.038994437053	47.8697399307703	5.67519017054956	0.107312945491813	0.000172982728063907	1095.33903971951	525.666372425973	8.03468418625053	7.9042649366022e-11	136.253072462605	0.126146349493303	69.6598639455782
51.0954490757041	23.9774042446622	4.78585315940493	0.048659485611953	0.000242262429759619	11666.373265983	202.047252348281	37.0586125034827	2.88625320445609e-10	100.220170953982	0.0456755303394437	1.43310657596372
25.0820420519642	23.6418385835685	6.04628225981799	0.0274541593079051	0.000273537187814968	11583.3530787646	43.2396953217207	41.0158422313933	2.57437985828338e-10	62.8151559639006	0.0381729752170928	13.7777777777778
80.3405539651695	29.8005456899099	5.12205708432359	0.0725471060784243	0.000248904456557272	7133.36482818729	332.502845174094	25.2904883837238	7.71841811763753e-12	123.837131216782	0.0308552015501982	1.01587301587302
24.0379768980232	23.6393555691602	6.08705832691353	0.0262141790575707	0.000396330924404514	11690.9097428128	35.1898070805459	37.4166726842297	2.45147164851481e-10	68.0873504572563	0.0483162847791657	4.30839002267574
75.5264131010235	27.8742998027523	4.92628830829395	0.0664436851773217	0.000279003634030291	8048.39287528112	239.791510868053	30.0295937517244	5.79325675950079e-11	103.374533165333	0.0409248072493345	1.03514739229025
17.9053994192298	15.9128158041024	4.78988113800423	0.0156545299729852	0.000238059986516247	11679.8666665225	22.827465692273	38.3236707708834	1.57261456810287e-10	58.946799507635	0.0145311694355533	1.11337868480726
18.4462263089517	14.8251010867714	3.67130334424027	0.0209600623854241	0.000164181839230916	11682.5425822601	62.3051327218268	37.9356129446086	2.43832383528157e-10	51.5338109994458	0.00498807852187142	0.798185941043084
25.0803092968416	23.64215944602	6.04570855663828	0.0274538261696176	0.000273683625740292	11583.6376269169	43.2396953217207	41.018059889338	2.57437724169497e-10	62.8090316770945	0.0381696729441159	13.7777777777778
125.698292168763	40.0947505071366	5.59296008474515	0.093861850129296	0.000221305463051901	3945.73074666601	445.7071278133	17.3755133564467	9.04632862664606e-11	130.100952156987	0.0816170541839953	18.2857142857143
98.9975467377438	38.1742484452275	5.52075345080396	0.0871650735271397	0.000151276981020328	4426.17222502293	341.450361904221	17.4466413920487	6.49581994413124e-11	106.084452367972	0.0743617376846204	17.9954648526077
101.271811590459	38.7886266033503	5.89433017848693	0.0871413543423657	0.000258291398032079	8212.14038616192	328.5580660844	31.050153243714	3.08086816823327e-11	107.18688819358	0.0826939086555506	16.8344671201814
42.7356504908823	26.1690851551328	5.17333109279755	0.045653660572587	0.000242335968365611	12773.3383755519	114.402032567658	44.1374550209931	2.43719790102144e-10	61.3594659181436	0.0571197210503952	36.8253968253968
47.6944152986307	30.1099685855942	5.95930336973096	0.0486418587978742	0.000271838481489983	12450.6434747488	103.678447380154	42.7419071308162	1.78302831869265e-10	60.6001791790791	0.0608002853779055	54.8571428571429
36.3425074347249	20.9690807503074	4.32489102000942	0.0378815766669392	0.00019088802610497	11318.20947537	136.826409497944	36.5109904031289	2.88209420679611e-10	80.7108932631518	0.0331065554032871	0
20.3478283013597	22.1763673184862	5.32245631074609	0.0237016573542705	0.000217318718719132	11438.9409875066	44.3698832013629	39.1394029579655	2.40787831163815e-10	54.1682926890917	0.0301379702611453	11.4092970521542
59.5975899428451	21.6527975549831	4.60358525216573	0.0445395697569994	0.000399695343362331	8737.90789774765	300.601349250681	29.7683768097535	8.20026251376173e-12	132.403637491408	0.00605666928810387	2.90249433106576
27.9249878503568	23.5828094141451	5.35744679960342	0.0296474097708678	0.000303822479307362	11452.141698448	63.6566982335431	38.6771749713092	2.40155388585365e-10	66.8755591852097	0.0502144532227978	5.36621315192744
57.4771837572448	27.5178649104108	4.98006689187278	0.0551245417034453	0.000264974371957312	9853.13428119277	173.760148005438	33.9066280778858	3.14190851796716e-11	92.8987869997573	0.0357993339110907	0
24.6926877085423	21.5204611367806	5.52356366400131	0.0261469473123539	0.000282447087510155	11807.7236164183	91.8470187195731	38.3105177167553	1.37831129613966e-10	74.3534721266308	0.0214702883686575	1.28344671201814
29.5012012274793	15.7085895111347	4.25668419769504	0.0221823160576245	0.0003445494499915	11833.2409322453	130.325198751684	38.9153088527119	2.06066415313327e-10	83.1635385961328	0.0059658043760877	0.717687074829932
20.3455819820724	22.1771496034589	5.32227667416351	0.0237027918470686	0.000217142866259179	11439.6165842095	44.3698832013629	39.1487079138001	2.40788230359223e-10	54.1518701872218	0.0301306783427764	11.4092970521542
54.6199570531801	26.3690488962478	4.98323620293868	0.0511459842331528	0.000275120530290039	11954.51851769	219.59009934288	38.1168683990378	3.00781806866694e-10	112.361454240408	0.0581687014075325	0.716553287981859
16.1131155490403	19.1450686629071	4.85338583929961	0.0167502596961571	0.000206608180101612	11424.8131599164	15.9446494073846	38.0019036829865	2.31628569709123e-10	53.7379537358645	0.0245792636035859	9.9750566893424
95.3957984378335	31.9223225193758	5.06788125696571	0.0731849228541338	0.000248711363177755	7964.22190421287	345.881415641284	27.7791247745793	9.75507429518997e-12	119.200342976375	0.0729218886456116	6.67573696145125
19.2989419275481	21.6645059777966	5.54351538932101	0.0200141304383345	0.000235937150662334	11685.4196190726	24.8740673928916	39.0227721020022	3.25398861595005e-10	57.9789357702736	0.0199922015151791	4.47052154195011
117.112781229945	36.2515193183736	5.37651370973682	0.0866455647629775	0.000248157050755165	5770.71808379088	320.549487747649	22.490984685273	5.14233142710446e-11	109.419725608163	0.0857368896682968	1.43197278911565
18.5614807380975	17.897585303426	4.81194929034341	0.0189979541594239	0.000300758962127445	11239.8398403937	20.2192218108738	37.5134313903584	8.563852402702e-11	68.1650025712785	1.14906829499811e-05	1.71315192743764
27.6670012751011	18.0508893014221	4.19144672460792	0.0306301406535765	0.000218106431334718	9871.18189144872	104.568136749424	33.5924407779705	2.77874451777077e-10	67.1326310525997	0.00837413321187136	3.98866213151927
16.1135788889785	19.1451686038178	4.8540581521792	0.0167493482228513	0.000206616439262198	11423.6650694431	15.9446494073846	38.0028210171127	2.31628794954892e-10	53.7289990105336	0.0245851710138826	9.9750566893424
51.4009739868689	26.4981591612259	4.94831814999154	0.0523823351047106	0.000226356212766215	11495.5963575342	171.519771834861	35.8437632057271	3.07852214747196e-10	80.2008986410877	0.0684517201931189	0
25.8893099627361	20.4577210030543	5.12645815036572	0.027036715809779	0.000217935493425338	12131.6408124597	49.9647211589389	42.1073074527322	7.29467303923335e-10	56.5813788747143	0.0502670230091859	7.17460317460317
76.2930984306228	24.017742646712	4.67770266836945	0.0530441489414781	0.000479018978346295	8949.42502918711	254.514672146339	30.039123492563	8.14017295596507e-12	115.822842358113	0.0359668534478919	6.82086167800454
31.6401733672137	27.3303628171317	5.73441089273168	0.0378214243880216	0.00037941047644974	11982.8227320944	65.0015337250944	41.1213065960435	4.62308102927209e-10	73.8355203047888	0.0489536483723644	3.33219954648526
109.075280653906	38.5357777782878	5.32872390338843	0.088653422951683	0.000244037926758632	7960.26685138305	308.897874498596	30.2845004070447	3.07473763232572e-11	118.733834446388	0.0992123712054753	0
33.7700024560711	22.4592729869006	5.29638282600772	0.0330337566419043	0.000387053267126331	10984.1371637848	102.657490633181	36.5884415774366	1.17157183100567e-10	79.480451247754	0.0204666188353205	2.22675736961451
16.8017868784071	14.7411236709199	4.31874448641791	0.0126508393222433	0.000222524229573064	11729.4915279068	32.2241761681952	39.1238564770659	2.98939756071442e-10	57.8963280731063	0.0079982608282037	0
25.8877713174536	20.4581724389177	5.12650750293299	0.027035802402441	0.000217968408198767	12133.5319258723	49.9647211589389	42.1131774008634	7.29465123541589e-10	56.571064247432	0.0502623671551097	7.17460317460317
85.4973100660799	27.3055427458127	4.92807191997147	0.0598922862309603	0.000320310648601035	11090.9033582795	345.130421016706	35.538190095884	2.7805797885885e-10	139.600463746227	0.0540873543146367	1.82993197278912
62.8165408217561	23.9643969485384	4.66986480743152	0.0547070944277813	0.000286005482443311	9297.34973663876	264.041663458109	31.9355845842378	1.00131619247051e-11	117.087313323104	0.027606059218134	5.22448979591837
26.160173155414	24.333258608532	5.87910096660242	0.0263124435380884	0.000305883394134897	12028.144001513	44.1716145237086	39.0482169424599	2.22856608958952e-10	64.6867066109396	0.057003096304944	3.90022675736961
116.712960571287	40.4015503692585	5.40436596016186	0.0940261913423562	0.000242499488542344	8892.72325911747	328.526352235743	31.4449627149548	3.7475173960498e-11	113.049257086156	0.0786322515239805	0
26.3811052976157	19.0996900192057	5.10415404670475	0.0227308504753163	0.000343679577288694	11312.120456358	69.728796748376	37.2534001817525	9.7668480545679e-11	69.7269257496229	0.0224571527060657	2.74149659863946
15.0994911158877	14.1777031269294	4.0013857533777	0.0133987000027614	0.000222322170939261	11123.9895955096	17.8399386818909	37.0522074912152	2.1385107107326e-10	54.2745617096258	0.000118648737135336	6.78344671201814
59.254703026109	27.9670752576308	4.86607467903959	0.0562978010484456	0.000267376515317006	11271.9567317084	171.105454456756	35.2700091366807	2.19563616991754e-10	93.4245806773619	0.0556505247441589	0
18.2368230890523	18.9900560327122	4.52069876194914	0.0222370264886399	0.000240980063880317	12246.4629436357	34.2881933027969	41.0497872635663	2.61753183535493e-10	60.0068740907675	0.00273630774687291	14.4229024943311
48.4982227598383	19.1830294117248	4.22735782235584	0.0406782076875029	0.00024407554891406	8426.39505680635	196.233855024883	28.1889236883335	8.07286342697183e-12	95.6522293745783	0.0161638039369594	1.45124716553288
23.3039864406512	19.4533289541114	5.26821426411377	0.0213098132316224	0.000304582483468804	12217.3815003451	54.5517112364796	41.1799184507495	3.55562147560635e-10	62.8366773754722	0.0316393014343918	1.70634920634921
59.4434094813142	23.7846196293072	4.83717671487003	0.0515973082865634	0.000299831116135675	7486.43341946896	209.027243191506	28.105023886768	3.82591138222155e-11	93.0816406852914	0.0433150636565252	0
23.3756993661636	20.0559676250139	4.95822443733655	0.026849444141711	0.000270003163935119	11690.9828738834	82.5254999106406	37.7095891452547	1.38130431737614e-10	69.3717497307806	0.0433912416700964	1.88321995464853
22.2700504576954	14.1884963220705	3.94219890751298	0.0200025248173199	0.000198628083434758	11086.6007422222	93.879553775638	37.8018273000715	2.98970614598564e-10	71.1674479432174	0.0250795573711825	3.35260770975057
18.2323703016468	18.9886021445284	4.52065813140951	0.0222364040102625	0.000241026451157481	12247.9012292049	34.2881933027969	41.0554764872065	2.61753559763657e-10	59.9625574182726	0.00273639392767629	14.4229024943311
64.2219683521103	23.0539901859478	4.37000605324848	0.0475913092745508	0.000292418367008126	11360.1568891717	242.980201864814	37.0758377724302	2.61073232885198e-10	111.948572595443	0.0313576548990411	3.58163265306122
27.6539509724781	22.6552985405093	5.03626692964847	0.0277580138412753	0.000313226833893907	12397.7207377363	42.2917232849864	41.7062053052532	2.81649118724255e-10	71.5495519631295	0.0427592771098902	9.18480725623583
70.6106840905281	25.5931776531997	5.07189500947429	0.062058395503497	0.000319799429024624	9580.99921766468	304.391289270953	32.6198162397171	1.01268633728101e-11	120.671831309806	0.00948819537731081	4.49886621315193
27.9736127643746	24.9823803101189	5.67792762681696	0.0276364395776456	0.000313376690191481	12205.2716134784	85.1682294488528	39.9029555816293	2.22569791764338e-10	70.1526698585802	0.0719954181985799	2.11451247165533
46.8040737594521	22.2402168991496	4.77834366458824	0.0450959855008976	0.000264698915689732	9223.28039624891	151.582000312959	31.5392895771024	2.56420592030079e-11	88.1276365114817	0.0176496426001646	0.795918367346939
19.6411360814045	20.6541144593256	5.25926824429431	0.02328574896895	0.000231321451056248	10992.6288598246	34.8707371087993	37.425707028698	1.01276698038052e-10	58.6307952938483	0.00196433723116428	4.7108843537415
20.1802069624647	16.4892063092755	4.13570000544917	0.0177732071692156	0.000224215347167469	11813.8409812103	75.7968321881153	38.7102669919508	1.85968140703064e-10	66.1231526028682	0.00439853544805234	0.956916099773243
27.6414231311383	22.6546558637726	5.03628545127749	0.0277487949962625	0.000313165442487536	12399.4574376348	42.2917232849864	41.7044890080195	2.81647417757554e-10	71.5071536025172	0.0427447429516111	9.18480725623583
52.0357731746577	27.0436418071891	5.01855923198196	0.0497295346620265	0.000234453264005123	10717.3441856622	144.537934533092	33.6876900958799	2.93294894894889e-10	82.0667161179204	0.0496666579411727	1.51133786848073
26.953507496429	23.4606525745141	4.79783466577201	0.0300896829811222	0.000201532703402946	12276.299394126	53.7693709335229	42.6444224125856	4.27246483057167e-10	56.8364453764141	0.0457632174011681	28.1292517006803
59.5435134509913	21.375861989678	4.4094544407848	0.0433727438891283	0.000313411659289516	8111.52308083342	188.664991404062	27.9442533699207	8.16171290726615e-12	103.633454566777	0.0258668577505459	1.30612244897959
23.365594286094	21.3637017023746	5.41887609063424	0.0227739432919451	0.000251710315431618	12080.6789534039	45.0744688566949	40.6071781194942	2.83021474317578e-10	62.3585788605434	0.0365912988508583	2.68367346938776
122.227137310684	36.8146058019375	5.11612747366078	0.0846586633532943	0.000212667618295001	5259.78051935924	318.614647196228	21.5873816059548	2.70803307973482e-11	102.259405851136	0.0797691172223211	0
41.634871833668	20.6883307031153	4.76362937261174	0.0335772298542796	0.000268757934864298	11649.5222981356	109.630004285865	38.9359671122401	5.84292057906557e-10	71.1297508029733	0.0572457950450998	1.96938775510204
20.080652447628	14.5632122953476	4.25031841055112	0.0165739362259838	0.000308491690922236	10925.9023239707	73.3659785655727	38.4843091870899	2.47480178678858e-10	61.9280180733489	0.00105758192682686	0.798185941043084
26.9540735957454	23.4566390753057	4.79767650104369	0.030090365806516	0.000201591073413087	12275.539540326	53.7693709335229	42.6454367542624	4.27245251559712e-10	56.807592690363	0.0457625858214545	28.1292517006803
54.9147896083264	20.0260460213512	4.36210561044194	0.0419500457828609	0.000334290351314965	10140.1507025092	245.07238443432	34.1898542363909	1.95080360484529e-10	112.124265062996	0.0219421313968081	0.795918367346939
103.283707552424	32.0803179545803	5.33051784694349	0.0744472245755367	0.000337862578467347	9173.55465944092	312.176676783584	31.5484012737702	1.07699355149893e-11	119.147424717527	0.048001214642688	4.49886621315193
23.3552348874641	23.3836410901832	5.5281223710134	0.0274884160120492	0.000248596772808128	11734.8027727681	50.412641095367	39.0954069071797	1.65275839018225e-10	57.3724620149599	0.0328052094612639	3.73922902494331
68.4031665145834	28.2095205070782	4.9732023556483	0.0631564722177931	0.000247904275173749	8672.4204497033	232.38433922191	31.9368446917587	2.67901182229583e-11	108.758500863574	0.0346281630356152	0
33.9795412196488	21.2613112003045	5.05629230629901	0.033766156736171	0.000315167667651093	10945.9941739181	124.04750456412	36.1193141708918	1.27305845443893e-10	84.6143489872945	0.0372536892649172	0
22.8943369665828	17.246352607019	4.40862140277246	0.0171902121270272	0.000275957999092373	12068.2935713078	68.8823419788303	39.5721491046377	2.28372030322989e-10	76.6189466787105	0.00171944802532218	0.798185941043084
45.1402371540917	16.5537192106655	4.15104528894723	0.0299152750897886	0.000265538840580804	11221.525866195	158.091420991091	35.9492496621484	2.86498456457109e-10	84.4281172490471	0.000113427597697057	1.75056689342404
56.9251650105873	34.3715966799607	6.1201993181579	0.0633915320969548	0.000217337391788688	8368.77745764129	187.999759818757	33.0197196619266	2.31943459110634e-07	69.0425329318667	0.0566597297626127	0
117.321198552337	36.2011380523265	5.63504945858736	0.0850848210254829	0.000374566193583556	9016.95240476358	401.576508355958	31.5711997386589	9.74821451298704e-12	147.868658887686	0.0929120520061355	2.90249433106576
30.7340994247681	22.6226471332377	5.29502736261918	0.0304210749689011	0.000418269311873647	12163.2315467404	96.6535835462391	41.2973763111225	4.37128786361288e-10	68.1473961325119	0.0558303597900207	0.975056689342404
69.7427817817975	27.6733464953036	4.79110710452046	0.0624335992533905	0.000335638525501753	6646.62925005018	241.44199711269	24.9982553694338	3.9910212598989e-11	92.9507412051389	0.0548543852774718	0
17.6813400495389	17.7673101188123	4.90662358917433	0.0166519415862196	0.000237205898491959	11134.4449089553	31.9723594546998	37.3241204366484	1.16735334961171e-10	59.9448004262246	0.0095982691319155	0
36.5848595850962	18.8567760692594	4.23607605774848	0.0379122714968829	0.000255031838758369	11274.1337440053	138.804018590778	38.5064724396899	2.52290838754194e-10	76.4692082532945	0.0141921351485987	1.35827664399093
49.2303497046537	24.3725855970828	5.17091182193995	0.0501316773514318	0.000343874580905741	6540.77955371519	194.751529084519	23.2879634465721	1.33071791093729e-11	100.034862196354	0.020022858053416	0
37.5408815034556	23.9947889730658	5.20896654716884	0.0366111303385764	0.000264081023521939	11115.4461869568	115.310296173377	37.2552211065767	9.28708872122083e-11	76.2910715441804	0.0684025513746928	6.50226757369615
13.1875617087983	15.0183275513217	4.18574446470368	0.0103880519566377	0.000202737741029945	12526.0035167693	4.48117236536355	43.4055973201336	1.08208212561769e-09	51.2041059612149	0.00017185624670959	6.5249433106576
51.7781942110189	32.9825763735678	7.638744955647	0.0376769831957873	0.000295508559999727	11351.3175707997	102.216727861185	41.1636883223548	1.14459434506356e-09	58.5655075935563	0.134210869684728	27.1201814058957
27.3985019411959	16.8799009293654	4.26367833977832	0.0290049065320201	0.000200600710727535	10396.729234787	82.4121743117253	34.6563748573715	4.1038732753188e-09	55.3280336548683	0.0158445039195704	8.26303854875284
29.7481316928472	20.2561705799475	4.53521110872021	0.031701458213701	0.000251188093258392	11883.3135278358	94.5457976428076	42.3684455095668	1.60599172630741e-09	67.5531694867501	0.0278631402903849	2.64739229024943
42.3270398166239	20.0337940372042	4.36428924118635	0.0378527575538019	0.000211398776049572	10501.589709286	121.419911048042	35.6661610632636	3.96854316761132e-10	62.8266001930707	0.0572429509145676	7.19274376417234
56.9251608622702	34.3715584849528	6.12019987074296	0.0633914970791172	0.000217336964788278	8368.76629364205	187.999759818757	33.0197778818733	2.31948705814477e-07	69.0420377072977	0.0566600437232867	0
81.0694136947439	29.9501304465913	4.8039246209328	0.0698185990828535	0.000223022623237714	6875.96389057602	273.290751356174	25.168410374888	5.47219952548397e-11	101.720251779754	0.0647178124486783	5.47732426303855
42.9598695386904	24.1723128952371	5.00270265860744	0.0465240487750042	0.000255794613502778	10343.7264502613	187.70764324532	34.3602151732391	1.12028317444741e-10	83.4283051390924	0.0270219148728698	1.75056689342404
33.8630995153515	16.8878263395629	4.23390198838691	0.0325077762555265	0.000253618953680504	11061.9793144238	119.617473565932	35.4455320421001	3.13975864253923e-10	76.679076771601	0.00365868633796561	0
22.993522567356	19.827899308423	5.78916388611746	0.0250454674219672	0.000271581604740743	12296.4936500084	52.9492475134354	41.9202398480063	2.70140919618656e-10	64.7011564982592	0.0419008984246171	4.01814058956916
72.8322838161523	24.4219320911579	4.9266651036849	0.0566966621150794	0.000375353629970764	7769.18504392768	275.903603857778	26.7697308778469	4.96269501578551e-12	127.788197043221	0.0183157792522208	2.53968253968254
20.4735662204115	23.3974129157464	5.27679157136795	0.0257881175533873	0.000231055804272238	11777.1844746212	38.4714330589881	40.1959757499143	3.51508867265261e-10	56.3864827955709	0.0379448487218799	0.894557823129252
58.9709202348567	26.4434031522155	4.92172058460171	0.0538755894320806	0.000279802397807493	9327.38211949577	174.940155940854	32.2490016361519	2.69649682500006e-11	98.4211536646858	0.0463023519397242	0
22.699042321597	19.6572602533261	4.93026136836117	0.0255136163099793	0.000265337291009556	11103.6109492698	73.8250271823082	36.7725994487648	1.32766577846897e-10	70.3768868154307	0.00740321693953181	2.05555555555556
18.9216032259485	13.7924450165585	3.61170899225032	0.020352956096405	0.000187176512206546	11773.3768076658	77.2434781274232	39.623961425213	2.5907965007469e-10	58.4394736859555	0	2.95124716553288
23.0319249259573	19.8305681818631	5.78879521506919	0.0250714747743467	0.000271977744100315	12297.502004765	52.9492475134354	41.918803674605	2.70140859859271e-10	64.7232765973258	0.0418601038365577	4.01814058956916
54.732817134259	20.4091702122587	4.23000350083678	0.0414578092153524	0.000291976463072975	11530.0046702247	236.189839512224	37.8900644796542	3.17698984139821e-10	111.465829660879	0.0342236939108407	1.75056689342404
32.525620074897	20.5681809901956	5.04262246022698	0.0296307077732742	0.000300225420345149	11594.8346530318	129.931644262467	40.493185628118	3.17413066303926e-10	72.9617173419973	0.0431041313259897	20.9546485260771
119.622176323405	35.5651378399059	5.58771016443465	0.0857246936858935	0.000304556404407115	8764.37527909606	387.193737894128	30.6515715905359	9.29863672984212e-12	143.45937186083	0.0751085477734939	3.6281179138322
22.4928928894316	21.3288309468257	5.1939981343147	0.025657053751389	0.000346707852339506	12068.6779572403	50.412641095367	41.6619609985887	2.81241710727553e-10	64.2158631403393	0.0360673752792428	2.35827664399093
94.4950252879062	33.2033466103068	5.25913248742753	0.0794592946907037	0.000247067578930336	4801.83866520535	302.655334437913	19.8285643210374	2.93176951149779e-11	105.75905743346	0.0582961343757156	3.89909297052154
36.8483806519685	21.438074062686	5.36135167941869	0.0317748477098406	0.000262449658236872	11318.759194498	155.6248305907	36.4912197877282	1.37178929442918e-10	83.1487586138814	0.0377257260752453	2.91043083900227
32.5873041558757	20.5676275154538	5.04259720905922	0.0296545062987011	0.000299735290449004	11598.2896674205	129.931644262467	40.5044928077633	3.17414854804718e-10	72.9302285071147	0.0431033740341893	20.9546485260771
38.579660497353	21.1115252682004	4.63064219089956	0.0392925814392608	0.000234016511593619	10779.4207679437	127.665071078253	33.6864600282142	2.67870708408257e-10	69.200091780848	0.0402518641417011	0
22.3976682785002	20.8544717818644	4.98970386906343	0.027338282625374	0.000238778647294985	12392.4525253029	61.7359753772792	42.1344731492388	2.87255409342504e-10	61.1646720095011	0.0435206657971566	10.6927437641723
91.3184661779936	25.2324097097102	4.6929411433736	0.0586871447045439	0.000483106046080801	8087.17213396723	376.569934393416	28.4427214087324	6.38886787298882e-12	150.636691959735	0.0134770038606487	1.8140589569161
23.4286567790795	22.1387532965282	5.4831169559728	0.0267607270659881	0.000347362747988946	12584.9856742066	41.5566829289397	42.3818986062725	5.06606859207187e-10	66.3502755759856	0.0527451614389312	2.43764172335601
94.8341040246747	33.8244072570196	5.39010154759775	0.0757157675383724	0.000234996244439407	6506.97688203332	284.206988257861	25.4825291526988	2.57202335160568e-11	110.17959546575	0.0761013458062017	2.54648526077098
36.5060171788475	20.5306287894956	4.91817091544763	0.0343559208052076	0.000292193430367582	10822.7961018278	157.751934795999	35.538818451242	1.49266534249728e-10	84.9594559979266	0.0203527807977139	2.99773242630385
22.3967874023259	20.8535348509969	4.99011891449905	0.0273392849163048	0.000238921365684793	12393.1945140408	61.7359753772792	42.1384144127568	2.87255688875921e-10	61.1602590424089	0.0435243472804751	10.6927437641723
28.6722795045834	17.8188463566531	4.0862787239773	0.0326949995185678	0.000167438105261959	10172.0161615986	98.8870231073559	33.8267793976811	2.386717605367e-10	66.1005963387606	0.00150621364227948	0
76.1971830202737	28.3938377335217	5.16077293923438	0.0654374995677799	0.000358390893179814	8935.2618217001	301.498272983422	30.4762326244903	8.83827830304555e-12	122.355546586136	0.0509804107177731	4.49886621315193
19.0683604722184	21.1999453232932	5.89124712022208	0.0242424090975306	0.000199715240577069	12146.8326958239	45.5954172534903	40.1815710671812	1.98039643842887e-10	52.8549218716749	0.0204936479983736	2.11337868480726
74.7398498564312	27.8096376468421	5.02124872590549	0.0652139151217567	0.000255317740575651	8479.53218675646	245.558381207899	31.6508242121994	2.34261023119531e-11	95.9999988766432	0.0455727615117542	0
23.4825827813375	21.1103940401204	5.34315576250571	0.0236993602762337	0.000355090907360653	11506.3695927256	91.8545812288464	36.1822323422629	1.56431327773727e-10	79.4186949555982	0.00958536186637425	2.5702947845805
46.9558013101224	22.1116296053997	4.50466775550186	0.0444712963146481	0.00027760246346083	11290.9964047334	178.719793228785	36.3320821493026	2.84024521995425e-10	91.4994421349811	0.0341684084863495	0
29.8195100734854	24.4686592932072	5.12826946709353	0.0363999967586412	0.000319358139575769	11676.7148315958	57.6384429185446	40.2496288591288	2.73976241172093e-10	62.5668060798914	0.0579533781224977	32.1825396825397
87.2326703842569	26.3244466830681	4.8620982132495	0.0622188472481686	0.000399333547161861	8502.5762283494	354.751572630387	29.0571291353885	7.57154505420763e-12	149.1034379465	0.0247703027234564	1.30612244897959
23.6564794112703	22.9557668052753	5.51027600106612	0.027133009252601	0.000354246786166516	11752.0128722755	51.4712571862762	38.8705346931483	3.34307671874205e-10	70.2349204888255	0.0330932748519625	4.46938775510204
133.091598479716	43.8608621104179	5.96968755179597	0.101782748165915	0.000238966862777806	4499.24688657568	349.150760292648	17.5705354027224	2.15832410780996e-11	134.830232383381	0.0974335345190313	0
22.057838345955	18.2221645213666	4.96510018551783	0.0213062281885063	0.000343431595108566	11060.6770774628	73.9498053356049	37.3582233415829	9.95647773174747e-11	71.8829202282082	0.019993795212773	1.79818594104308
29.8166213477732	24.4677673717531	5.12839484264511	0.0363979668598821	0.000319365093165988	11681.284693613	57.6384429185446	40.2637332864525	2.73976312542146e-10	62.568864747131	0.0579504860491541	32.1825396825397
43.3890579080326	24.7249039037172	4.61553158013528	0.0461064609789747	0.000201129461192663	11091.1174146521	117.318496523187	36.4422274699603	3.1450060792254e-10	75.4640205311674	0.0495516919487383	1.11451247165533
62.8073504112272	24.6125681583207	5.00521331485171	0.0564838306206685	0.000269005002402248	7997.10788920627	236.420457824569	28.4058653398427	8.01667215605208e-12	109.661611722334	0.0226511848051453	2.61224489795918
35.4401997653278	23.9901043962413	5.22930416254559	0.03692054452418	0.000240361429992055	12261.1177142019	103.861615853084	40.1697048823548	5.73826600761822e-10	66.1012057885116	0.0524793903609476	6.09523809523809
90.3615826128009	31.1759860136184	5.37090345144417	0.0730815048172306	0.000278250895958318	8124.73593933857	280.899801874472	30.0614745565961	2.34096492013518e-11	132.27175219374	0.0667640508644666	2.94557823129252
47.5224988210287	24.9907493258346	5.23564804099276	0.0421864755038558	0.000293600332644177	11591.8114933923	159.395396473103	37.3571681044372	1.51468922067508e-10	93.3281637036292	0.0437371545954771	3.68253968253968
59.202989593988	25.5317262242231	4.67564252324934	0.0486562269378558	0.000234571702018866	10961.2533841586	236.336574077019	35.6769085174289	3.06609254521084e-10	103.12228613529	0.0367414163485908	0
26.9189633413305	22.0817479795859	4.6942824796173	0.030610063451468	0.000246656944337904	12075.1103517483	49.0681971555351	41.3143973774474	2.61277255871342e-10	57.7403914440988	0.0659499191903047	22.9263038548753
73.0571943976367	27.5432442491966	4.94636537940145	0.0613400297830597	0.000439769643229453	6388.57949062219	289.041134046007	23.2359892549455	5.69023093411993e-12	125.827835156635	0.0458877398382844	0
30.4800692775544	24.4314412659466	5.33689507148433	0.0321726498113576	0.000237315928370188	12428.2631293574	57.8178387944981	40.8005222847563	6.56465340324058e-10	60.8226445271707	0.0485630218947605	4.55215419501134
137.697335666463	42.8291375072255	5.6334292694818	0.101498117804376	0.000226722124873289	6960.20330538441	361.393764951307	27.1292531928544	2.54072498225584e-11	121.054792313881	0.098408797678838	0
38.0335835448251	20.9109489205034	5.24363637322214	0.0385800010462062	0.000529324352159276	11243.1809680109	116.248948842154	37.5348320886851	1.1431462297815e-10	88.9653384124816	0.038954148929598	1.36848072562358
26.9313364516568	22.0848725077304	4.69440296281841	0.0306245898513191	0.000246901030934703	12075.1797182797	50.8168669220709	41.3170865269128	2.61277536738889e-10	57.7478500431842	0.0659274919345347	22.9263038548753
39.6019434528722	22.2856908220392	4.28476634417979	0.0392325864057628	0.000234524278476316	10832.0940765769	154.490635016917	35.5235356942362	1.08149887630227e-09	85.5598793064674	0.0328390265060522	0
88.1216094553712	29.3835864175117	5.05667110477763	0.0716599120765765	0.000395077377633385	9696.85624802144	355.327840310022	32.7694336321368	8.65566041934082e-12	139.8500908228	0.0425366818033093	1.45124716553288
32.7163273937904	21.7664614500018	5.32815973865191	0.0292962001524845	0.000256048756679946	11917.3416761799	121.963214408986	38.1787900883469	3.54034852114378e-10	67.3858643997042	0.043176978555038	3.00907029478458
98.9066329314671	35.8033056657401	5.5742712823818	0.0842560269278068	0.000318295392490896	7391.74573480829	303.464837431773	27.8201368923247	2.36887166035425e-11	129.758765716443	0.0621036144600593	0.954648526077097
40.1877635071899	22.2071295598092	4.72211138611176	0.0430552138695836	0.000187980613388031	10796.8991303364	157.993928395378	36.1080054027361	1.75464938041661e-10	70.7162472777101	0.0411885782837194	1.03401360544218
20.8822964308898	17.7441673936786	4.6610638724653	0.0216594778701878	0.000228468554589205	12659.8075326114	40.1406486199639	43.1018764684553	3.72257266361959e-10	57.4750887910139	0.0290237922227872	10.4761904761905
84.7476910653104	28.7393155747514	5.16228622126753	0.065305045405745	0.000242824914391432	8396.93507989823	306.826612129666	28.6111771754725	6.24312971556877e-12	116.810227705414	0.0645089018838719	6.24036281179138
19.9150041386866	19.9624586270295	5.39928355918082	0.0218390943209444	0.000352637631536997	12198.589303387	32.1083497619211	41.269583192488	4.21412408202291e-10	66.5566330344008	0.00790154491028233	3.81972789115646
49.2968144829139	25.4421232703094	5.08317587521936	0.0492099062520196	0.000332214049568679	8930.60660671953	191.956900694977	31.2240483201553	2.59712931872891e-11	102.807150581448	0.0314192846950381	1.11337868480726
31.9862363975873	21.8276552327212	5.58933615567416	0.0292683946956374	0.000667384986054382	11511.980470343	115.725747382609	37.690755908239	9.57364112380093e-11	90.1871708646639	0.0380633077222908	1.37074829931973
20.8783362905907	17.7453918874761	4.66115589359467	0.0216633639453026	0.000228684189258545	12659.6136150932	40.1406486199639	43.101764570491	3.72257041551056e-10	57.4868430022073	0.0290164541086302	10.4761904761905
30.1861042165585	20.8104553990662	4.61680811615749	0.0387877047537488	0.00022827316942225	10196.4155782772	125.212362028241	33.2926854595121	1.85232873175159e-10	66.0136896278253	0.0313454914477584	0
24.0424978380448	17.8587194853614	4.91913287912302	0.0211977376128663	0.000244890057670619	12112.2466579656	49.8128292702876	40.7187826887711	2.58269970064052e-10	66.6474754606094	0.0653937204856765	21.3854875283447
47.6072846963467	21.1131167355576	4.52316346081884	0.0389096022261988	0.000307612968818573	9012.67454536863	195.431583644783	29.6144499804342	9.97033688635252e-12	103.38956204107	0.015845017576298	3.6281179138322
30.4233404928861	22.8863480663567	5.17330637929781	0.0328060916501515	0.000266509476562383	12155.4156246856	70.1189313813555	40.7558311007515	7.39651208338e-10	66.4352056923484	0.059070738272586	2.92517006802721
111.6567009741	38.2039801318254	5.43767197520841	0.0901850772369212	0.000235106636569831	5054.33717176987	316.979314022571	19.7634351761768	4.39228130902129e-11	111.868053047499	0.0704508942897772	0
33.888288073387	22.6856342010935	5.4915491321547	0.0360755407204888	0.00074093691592574	11163.5378109715	117.611480749517	37.084211657445	9.33719195085115e-11	82.3053103312523	0.0607385526753689	4.19614512471655
24.0463497788866	17.8612669076824	4.91929100155552	0.0212037755342107	0.00024500266271192	12111.9164710372	49.8128292702876	40.7204096517191	2.5827082996189e-10	66.629069487859	0.0653868222619622	22.6780045351474
61.8292101537235	25.8473213225359	4.80605677701772	0.0513806260242869	0.000237789989914513	11852.9636812001	182.165141600414	37.9757209965827	3.45624187544782e-10	95.8175817762282	0.0414012951478592	0.954648526077097
56.901544471934	31.8871152346416	5.8749989481341	0.0618863273170394	0.000152942946775508	7875.2390549559	188.05282317124	30.3709634347199	3.72913922807943e-07	64.8596473169772	0.0645908578776621	0
49.3440228318499	22.1670672631144	4.21705586438456	0.0459719539514435	0.000301756035984692	7949.45834635169	219.231494437721	27.3088585760804	8.31327579583223e-12	109.568695990845	0.0207285486257779	2.4671201814059
35.3056359213712	24.3827143186489	5.92132528582554	0.0379574585691977	0.000288365331975193	12021.2207929658	110.587750215773	39.7619493640492	3.14328825633732e-10	68.5137185837928	0.0572840594272788	3.08843537414966
95.1023756182169	33.4948641884075	5.31492582882465	0.0784090347002808	0.000242072233610086	7784.37310697468	295.955661519293	29.9465596773542	3.84672241952205e-11	102.516382410675	0.0597890009913876	0
20.8730845066853	20.8549492199551	4.78300579319499	0.0269232943057237	0.000211151208249579	10733.4697946562	52.4772577440523	35.9225781762307	1.17708006915669e-10	57.338854579444	0.0230632129906179	1.71315192743764
30.3945538695365	18.756906719067	5.16818735502753	0.0294984924412573	0.000264364736408037	11370.4873433662	119.751488147427	38.4971867932286	1.47234018597501e-10	85.7015543663365	0.00448875563624105	0.558956916099773
37.2130580273543	17.2572373329117	4.43403419038036	0.0276536662158193	0.000464115487537814	9393.12428970163	170.663492637047	30.5483274589207	3.42049242745006e-11	101.854826864985	0.000810852509305081	1.52380952380952
29.7109642953721	26.8611011694548	5.23332918743345	0.0332597006559328	0.000308279235517924	10852.1733436098	49.2005727364228	35.8892698404483	7.30822388751767e-11	68.4377266700901	0.0689270437855899	9.90929705215419
17.7127461456711	17.1564824392579	4.59245649312789	0.0192871018849288	0.000194165339247447	12295.3764655092	34.4003516735606	41.6323280533066	9.52244945641916e-10	58.6270517379666	0.00725416667317287	0.640589569160998
29.3452564551314	28.3401560492225	7.63475536904724	0.0298352126049101	0.000329785203072482	11318.9587795047	73.090893443322	42.6232551256382	8.94546555503879e-10	55.3456345598214	0.0671759911804753	22.31179138322
67.9868329216325	26.8282560340726	4.64025080244308	0.0582514302178873	0.00046509882680348	9646.9663905382	185.265538505877	32.2004420975841	2.76357810931915e-09	85.7182314132764	0.0445823490988272	17.3548752834467
26.9905278814846	20.2426275563873	5.14874174767262	0.0323375999353397	0.000317056431187613	11091.0082351247	90.5584885236248	38.7048218026358	1.55567906273935e-09	65.9825105305195	0.00378415184137802	7.21541950113379
58.4158695145302	26.807045307966	4.45400805022663	0.0525407963640384	0.000251502419808351	12150.8797195552	142.18623522796	39.8512392227662	3.33754388600929e-10	72.4077813624881	0.0485108813755215	4.31746031746032
56.901558536001	31.8871033341415	5.87499826953437	0.0618862942928057	0.000152943540281393	7875.25802461913	188.05282317124	30.370986791614	3.72924477212645e-07	64.8597304573737	0.0645909173829975	0
45.469382114964	21.282582903119	4.47924956583636	0.0408072163675489	0.000252806784094936	8401.21379611151	153.109850129521	30.3265365493055	7.39541166397938e-11	81.5435403178118	0.0348125116251309	3.09637188208617
73.9949712395974	32.3560129193853	5.59664296438589	0.0683891174339402	0.000217402124975442	7254.01775058257	226.704919975002	25.292532869946	8.5326772858338e-11	90.9859956042809	0.059257837062959	2.46598639455782
55.5666845025494	27.8932089106908	5.1189243239167	0.0540379898552271	0.000235148912265726	11218.1404429924	139.632267960418	35.9092593801179	2.13764457571609e-10	80.1425992865989	0.0636409299796213	0.715419501133787
35.516445723423	22.0783550479426	5.30241159258087	0.02964414537009	0.000347631885732242	11847.7875525923	96.3866528641743	41.4483849774983	3.45281923695008e-11	79.2116952764816	0.0403188544892891	11.1746031746032
40.5102925775644	24.1787323945091	4.90141689757122	0.0405395609949147	0.000274167795483347	8668.67339767145	144.105638523687	32.2389367284084	3.45608801040672e-11	81.8336533817718	0.0271236688247118	0
33.6714031635378	23.6276383583456	5.30232357803157	0.0352309218592484	0.00051502349687194	11139.8736274803	139.08942749175	36.8980733985319	1.1082211833858e-10	89.3510158325982	0.0571623833530016	3.51020408163265
98.3581514397527	28.3977500706749	4.9726696046358	0.0656801215093011	0.000259863984937558	10379.0794833043	308.439000734205	33.4401294745878	2.56933045362506e-10	138.359898573529	0.0419857687583069	1.11451247165533
18.543738376381	22.3683470390635	5.25805649719735	0.017348659864638	0.000237168436423585	11531.8087477693	17.7761104318879	38.7870059680382	3.72303416646629e-11	59.8089272101717	0.0620532281006894	1.45124716553288
42.9831524687965	23.7725357837028	5.27025993879474	0.0363638312771545	0.000381058987183507	12299.3564275536	125.913425977635	40.8178625673171	4.00270705660203e-10	77.954584000992	0.0476668359217808	2.11337868480726
104.02378384011	35.0705827224994	5.10689380659631	0.0818902998018427	0.000213526374097775	6522.62442061103	297.042483485064	24.02204916896	3.34819259466472e-11	103.277176577394	0.0826791502756977	0.636054421768708
25.0511288596214	22.4268579994699	4.98862859872728	0.026595133549588	0.000297262753493335	10496.8095077677	52.0458957422302	36.0077827019258	1.63674574904335e-10	71.4178303554093	0.0344459786014573	2.8265306122449
36.2840781448402	23.4324923569098	4.29173858595331	0.042980705004316	0.000183368665150844	10657.9748005736	110.526063158263	34.0118857978184	1.44754379003196e-10	67.0735437688089	0.0444428356967781	2.30839002267574
43.207116717947	24.2658400719224	5.35693325720714	0.0402226433737183	0.000234049351702409	11142.1524180306	114.992780624676	39.0337079975431	3.37135221610129e-11	66.2369512198152	0.0450017844748081	26.702947845805
19.3385359272005	22.6506031663894	5.71228303255196	0.019232536739141	0.000324050635409703	12049.9908235614	31.1702979158586	40.4381461651128	2.00426982145786e-10	65.0378346820039	0.00552890250184789	0
59.5172644477207	27.7244434769559	5.08652066102413	0.0555061034955898	0.000282000338881841	9069.6781279655	196.067415294917	32.0251858436826	2.42767087044638e-11	94.8147864113956	0.0400344002420066	0
26.3080014036723	20.9628600695232	4.96828573837438	0.0322403637270125	0.000355114198412447	11485.1441604938	75.2625887255177	37.7444245677816	9.68266991453889e-11	71.60543677128	0.0276949411452033	9.08049886621315
53.5044918710335	21.0430296590981	4.53657075031939	0.042604730894907	0.000280644366832252	11985.7763800234	219.724353444655	38.1198583320465	2.90804269425393e-10	107.998920018002	0.0278654403628843	2.38662131519274
24.8302276934065	19.8995734256604	4.63408043442841	0.0245777923121666	0.000218034384037574	11964.2027843563	48.8321204353284	39.7089086173503	2.61156535845985e-10	60.3419277283394	0.037881447239412	8.21541950113379
24.3827656648575	21.6188389570279	5.21027603051809	0.0241616687895024	0.000272165885777178	11542.2346016372	52.2396637085656	38.4929471046927	3.68297662210064e-11	74.4991228545876	0.0381966613032302	3.04761904761905
20.7195733533176	20.3659771202033	5.17713129321298	0.0214077818650948	0.000297821445108511	11913.7403151853	31.4687008450991	40.9751170873279	2.65473742289053e-10	62.8501708761153	0.017736444618505	1.87074829931973
125.0881885258	40.4640335193391	5.52939615343284	0.0933118872573721	0.000260647778839078	5894.33079000348	336.245342212497	22.6674057988697	4.60768969486665e-11	116.485144742363	0.0966779762761811	1.75056689342404
37.6352141325606	23.4640177363764	5.45026277390807	0.0385725574190405	0.000323521198510098	10924.863802034	107.59099059762	37.4155402121732	1.03199757075512e-10	77.8660756511138	0.0381932181478339	5.65192743764172
24.8297436567293	19.89604517176	4.63407411649687	0.0245745751488622	0.000218048130160724	11966.47792195	48.8321204353284	39.7138686424551	2.61156602887131e-10	60.3566345213939	0.0378574200815416	8.21541950113379
37.0636914752775	22.9095630645814	4.56665237118475	0.0421427687289457	0.00026009177088031	11443.7336518556	111.665150458616	36.7420112058008	2.76474888222805e-10	77.7369630169914	0.0370673728329684	3.50113378684807
27.077204182315	20.2164756306021	4.87712831077957	0.026720307312323	0.000253295009427566	11837.0992751448	122.429341921492	39.4931362970565	3.34385249311245e-10	80.0491332911698	0.0100705458628322	4.48526077097506
48.9610497473795	27.3446222119251	5.52889975571334	0.045751508853861	0.000335615913733661	10930.6018539828	124.220464055757	38.5630203536698	3.30180404832833e-11	73.6287312294288	0.0521132724523836	34.9750566893424
22.603763759627	24.940227234317	5.42756685410714	0.0260917086759235	0.000358616480715777	12546.6748031248	33.0961716350633	40.4959094562104	1.93939335527311e-10	69.170528690868	0.0590913152627521	0.976190476190476
86.905122258394	30.0746720874089	5.07591159650296	0.0665588982531617	0.000309060531167843	9338.79128402345	240.919915594646	33.3987008871386	3.07105246343087e-11	110.27962095428	0.0659283558660038	2.06916099773243
28.0209878349588	17.8356554689438	4.63475284344611	0.022550570829816	0.000250518644717019	11394.4248710844	128.010353416402	37.8315440616108	1.38266174139355e-10	66.2619186752651	0.00707513593026937	3.17006802721088
27.0017931897564	20.2162627270489	4.87715270257544	0.0267200248253029	0.000252988775200498	11838.7928717867	118.190461985373	39.5006018192617	3.3438575340319e-10	79.9475140456397	0.0100756737370246	4.48526077097506
32.3718197774108	16.9094131176476	4.03966715452267	0.0277817862599989	0.000268746744476299	10624.8678406488	127.018927653011	33.2517260946331	2.65510720966789e-10	81.1950577149372	0.0208983743254463	0.63718820861678
22.3885377217468	22.2092225532538	6.21999257243358	0.0249618129162766	0.000246887320587863	11905.9970635487	54.1333815412373	40.5230078906463	3.43739044876667e-10	61.7347936513254	0.0466832287433949	16.5022675736961
22.3117345538509	22.9641552896979	5.47409429428466	0.0207656438980208	0.000292324987784733	11572.1631916229	59.6064684065429	37.9348262908795	3.06359333825142e-11	73.7899225722298	0.0150524009768871	6.96598639455782
28.4637558923328	23.9496289742906	5.16992392520256	0.0310511236787227	0.000215743068046337	11810.1775743902	58.8773750484508	39.9200587207749	4.5684807257199e-10	58.0437415653391	0.0600380851940167	3.00793650793651
102.148068213647	34.6977469500621	5.27228780610964	0.0823043932956374	0.00025280872371547	8143.23844461946	305.51238623039	28.6202451498971	5.59409766457574e-11	107.167324225399	0.0703225583759221	0
23.5433071189675	19.7954274363286	4.96894755799353	0.0284503084631342	0.000225189769458282	10789.7235915011	66.2810058994245	36.8307141722983	3.23715677038291e-10	68.7011476102344	0.00980315494015424	3.76757369614512
22.387457118862	22.2073564247881	6.22033988613272	0.0249551549928425	0.000246888068746156	11906.4677811029	54.1333815412373	40.5273792277711	3.43740029601091e-10	61.7075537323897	0.0466930676073912	16.5022675736961
32.3496196148815	17.7821571334616	4.04745300902587	0.0309122096828754	0.000239113761290217	10751.1719074343	144.314509913674	34.9768627707013	2.78998450650528e-10	78.3362424365176	0.00633571829655583	0
31.2657288113956	29.7305601120967	6.40457463194737	0.0403187886401586	0.000420200979246444	12573.8311728105	66.8038942779635	43.3183787483529	6.86070328934353e-10	67.6334465866905	0.0711351493279362	23.7131519274376
65.9120486308371	34.5465740105658	5.77416244358881	0.0646088719049193	0.000271452038142328	13009.858795816	181.699342095165	43.1012047749283	3.37827127780806e-11	82.0774964117301	0.060459971386784	36.5714285714286
21.4647435109977	22.1286304673464	5.44720931354034	0.0231221262742138	0.00027659342664262	12324.5145763392	35.4062737089145	40.0758177057828	1.92719561547805e-10	60.67416729704	0.0337852449940731	2.19387755102041
60.0942389818831	24.9524004565394	5.37357896630868	0.0549253650273854	0.000270684895504968	9182.8992564616	238.220525114146	33.0509706991232	2.55427284312729e-11	97.9548447295025	0.0208493514081126	3.73922902494331
22.5792671641198	20.6578508889573	5.38567746617131	0.0206878518834268	0.000274772344322164	10598.5767166876	82.9376720080193	34.9852139927741	8.92717425505453e-11	71.2689923117032	0.0174375685155367	4.19501133786848
31.2655144705331	29.7305622365766	6.40460554166432	0.0403191054039518	0.000420226471839007	12573.5449163403	66.8038942779635	43.3206564662139	6.86071606982198e-10	67.6277662448107	0.0711266376216081	23.7131519274376
43.7475704714764	20.2931074124869	4.28820301616781	0.0385201507514795	0.000244728471528564	11602.3999730468	199.682817112934	36.4627126449202	3.04880285141585e-10	97.6833441465774	0.0103062603488663	0.795918367346939
25.3811175324353	22.402880286967	5.16710802247557	0.0323981462339184	0.000281076144800667	11995.2162728404	71.7322179136868	41.3747003678383	3.9906120908464e-10	65.8730901680695	0.0404349211825951	20.4149659863946
19.5847614874818	21.8106049253924	5.7702769024494	0.0202483318471255	0.000328623283591851	11921.1380050275	32.1594433185567	40.5328351941807	3.18342545119664e-11	66.9018118266553	0.0110042957333357	5.80498866213152
20.2974692641219	21.9980250312712	4.88580276831658	0.0223663238956332	0.000294336908872078	12210.2870567576	34.6326964136227	41.4075024046838	4.88341514763667e-10	62.2020116549662	0.0339873306087954	2.27551020408163
69.5439147545017	30.3084053381186	4.8903150512016	0.0674274996128861	0.000247549048649013	8905.31759520505	257.185697269575	32.1183877788579	4.67824967547374e-11	94.5872596952375	0.0343253369350679	0
28.9652546578038	21.7004833735093	5.25355948745595	0.0310648299833487	0.000280913933011123	11157.4667396323	90.1566426610139	38.2271852572387	2.25317827595072e-10	69.1913909665695	0.0315307602846348	4.62585034013605
25.3822252211366	22.4039733015307	5.16701036763299	0.0323994941698687	0.000280806178161494	11996.2306199783	71.7322179136868	41.3804087582303	3.99061857457733e-10	65.8756025155268	0.0404308606110503	21.562358276644
51.0801842710779	24.863941298118	4.62127950587007	0.0469095334448279	0.000291137978612987	10195.8414672588	160.412287728394	32.8047437609892	2.09090664983835e-10	89.2876513462092	0.0484942946215186	0
22.0577039770579	20.7586156815217	4.81214070965623	0.0250959073226376	0.000253668781412443	12106.4215366641	48.3369174582936	40.2938684831453	2.96180644751994e-10	67.9317049969305	0.0523930035750909	12.2698412698413
60.1489219435294	31.3817562279199	5.80070005737036	0.0573847469684617	0.000257524968464001	11338.8981757576	165.387339739944	40.2451082354759	4.4393826610266e-11	77.6622408693677	0.0837095936810449	53.6961451247166
24.6071466845156	24.9321935150854	6.15157350667787	0.0273916096988883	0.000308656852983308	11842.7933163197	42.5626074071251	39.9909180653887	1.81197167171306e-10	66.267470865494	0.0202877339221277	2.27664399092971
100.017673800663	35.2123555710629	5.41838611587539	0.0831022761704291	0.000218149142231032	8550.0803873813	304.251224904309	32.3898170684767	3.59431179173829e-11	116.060907530761	0.0819364658993497	1.67120181405896
30.5846099330567	21.5194573709902	5.00788744122422	0.0337616394542085	0.000348317802326115	10840.8295470637	143.014324972481	36.1608151908665	9.10502878905448e-11	89.5653764139698	0.0321578126842063	3.85260770975057
22.0427485475035	20.761821364339	4.81205345508799	0.025087999038224	0.000253810137027498	12108.4700919372	48.3369174582936	40.2948838774711	2.96181473264075e-10	67.9100433203152	0.0524087297542218	12.2698412698413
45.3747061815924	22.8233832095334	4.76128205946275	0.0448693859759169	0.000345576297807629	11837.9031273743	144.145509467896	38.4836241331928	3.15558654866836e-10	84.5714109325403	0.0404516597542075	0
31.8617010881653	24.1071744730469	5.14533002236506	0.0347549832452755	0.000280577377731597	11541.3297670497	106.433220651726	38.329911522625	3.23321986438411e-10	77.7582480718176	0.0536262909712571	28.8820861678005
36.5358077380625	29.9939227718952	6.19671289458748	0.0428806277039346	0.000285657472368777	11435.3027836681	94.4769784996171	38.1966765566261	3.64951279831997e-11	69.5964406948373	0.0633160522636973	27.5736961451247
20.0520245800465	19.5729362772113	5.04987882003963	0.0180585915163028	0.000350642402653209	12137.1955283545	27.9261822458821	42.1459832142939	4.7524666078227e-10	67.7557508801899	0.0181393480651894	1.13832199546485
52.1576183579902	24.3009230958311	4.52953466433947	0.0502643279277486	0.000218448438862335	9190.4856130616	172.166522119677	31.9366145879119	4.52813182007709e-11	76.8727056351229	0.0209625117739975	0
34.5907083663691	21.8348579727826	5.11904825552606	0.0332028715609346	0.000301930554311238	11003.6013841118	123.766695200783	36.3311258642467	8.6418285794699e-11	78.0443210260852	0.0166070824822857	1.71315192743764
31.8917551279753	24.1062817934459	5.14546814799435	0.0347524026097816	0.000280348654176122	11541.6167603587	106.433220651726	38.3313031962012	3.2332146282162e-10	77.8151724690116	0.0535988964213297	28.8820861678005
57.817906116641	23.1127312886021	4.4091675497331	0.0464487217953089	0.000220039187594061	11593.8244197521	206.179568728366	36.7406800613514	3.64550038186241e-10	97.9503311645128	0.0474631693075048	0
85.9005694563193	43.0559840368032	6.01796828400503	0.0843487557979406	0.000200052422122373	7303.05397474114	226.230339792544	29.6665624469527	4.48807604542834e-07	79.1476254385074	0.123732071030968	0
119.600171888763	35.6535083055929	5.33045956703755	0.0856852720502687	0.000317349486551137	8587.74144761106	372.592419602283	30.4501236611913	8.22586806548668e-12	141.458625292025	0.0765602950043302	2.75736961451247
25.5475740058683	23.5714776128966	5.78421755335369	0.0300150904040641	0.000223617443840969	12017.177324767	53.1611072410924	39.8658661865661	2.86806289268277e-10	56.799476094539	0.0567563931474817	2.52154195011338
79.825592847623	29.8874323806072	5.13193843268119	0.0697237203642056	0.000267796870829199	8188.92822018953	250.030284818089	30.3743901611644	6.25619527478076e-11	98.0989083703712	0.0547010092631496	2.22675736961451
41.0392497919325	22.8604297783124	5.14423312689568	0.0315274923695807	0.000329875989279315	11011.4165777625	108.50097962829	35.8985822978018	1.17469416694386e-10	78.726202453481	0.0336094270932925	1.8843537414966
34.1894076036302	19.631798148107	4.13755308785772	0.0397645002924098	0.000183034222592639	10271.304922456	149.379316970326	35.0356679772702	2.71011787978828e-10	77.1057828364725	0.0253135977143024	2.87868480725624
66.9809091832104	26.541949937415	4.92534650813533	0.0577973544087086	0.000323860929933306	8751.99221379988	231.996790352194	29.3549208594795	2.03883779325812e-11	108.562601862102	0.0341796685624735	2.32199546485261
56.3991053150085	34.3350439951533	5.89552372514825	0.0573150072425673	0.000250886720300233	10755.7738641868	106.595662621059	37.1605610839661	1.80859748248267e-10	62.0846172421767	0.100816452779493	22.5895691609977
19.4677612193964	14.8817234851149	4.91132215934375	0.0187868744381891	0.000207727274733222	11666.835575956	63.9012526965597	40.3406034217914	5.51463498201632e-10	56.6353333987802	0.00390660391984523	5.40249433106576
35.9920549330926	30.2319224496542	8.52782781572845	0.0320868019424674	0.000131920406398221	10797.5938242212	92.9385171518699	41.4839187067816	1.21241721564775e-09	43.7166931942015	0.111066462431043	14.202947845805
26.8362535877143	13.4485720152165	2.98895824995395	0.0277231206409971	0.000166555038740764	9192.32773516213	83.3425022163638	29.2114943570692	6.43367107497975e-09	45.2587976331294	0.00429897218524754	15.1133786848073
14.5948759345146	17.3980041081037	4.3764187181965	0.0165516483681368	0.000176490812136444	11964.3768830365	43.6264337621153	41.4046612268788	1.57184729016835e-09	47.2153825699555	0.0134927239310947	0
48.4194736649837	25.4055558776488	5.06081704190225	0.0472253300668226	0.000267837693623505	11076.4952827988	129.284129417837	37.4436287895356	2.85084209344634e-10	72.4901510751176	0.0464606914369397	3.03741496598639
85.900610807427	43.0560307175122	6.01796824277599	0.0843487964926693	0.000200052884358689	7303.05072127224	226.230339792544	29.6665724919885	4.48821656250156e-07	79.1477003455525	0.123732188663572	0
72.6088643888293	31.2775596167314	4.91145969776907	0.06805044978197	0.000226402844738073	7333.74722449809	259.459346950478	27.7309208134365	5.45574422932629e-11	102.061983076648	0.0546180453561004	3.7312925170068
38.730406811449	24.829646110637	5.40268794970207	0.0463220736326386	0.000358373375657596	11391.1004468137	156.954128528935	38.0736099103761	1.73209538687273e-10	78.748490689248	0.0261143600656681	4.61337868480726
25.4029193035932	15.744822398179	3.88885101260173	0.0234317315086794	0.000250028670664495	11264.795718178	63.8636898871808	35.4604343491429	3.51768487638537e-10	75.3457489962417	0.00255991054772942	0
22.3330448016732	21.6790310766802	4.65968088233617	0.0304692725766781	0.000234386900860237	11626.5030349084	59.0091482584702	39.7275522784312	2.71616293118815e-10	63.1509715480705	0.0148728073856044	20.8832199546485
76.3220844689239	33.8339519048112	5.84313460423191	0.0715773994810026	0.000296802438541591	11449.0804580524	215.754641828508	40.3297828641228	3.51025515923168e-11	89.5662087171263	0.0749404015210734	75.4648526077097
16.8278720864483	19.394976961409	5.02607943539335	0.0189508543339269	0.000266110062692104	12509.6663937996	27.0018714701081	41.6633417197301	2.22636021378407e-10	58.1678950071816	0.00829928102553658	1.38208616780045
53.2783830250216	23.9177229491854	4.83389394959737	0.0490118494736331	0.000266831242504878	9503.3356143485	182.758333469582	33.0952692840415	2.9633931732994e-11	90.0954715938434	0.0291500411618816	0.875283446712018
42.4735333620771	22.7280029838023	5.27637086709694	0.0354560973655114	0.000259087561237997	11451.5461644329	110.388857391066	37.0921000207748	1.88573323327559e-10	73.1533402496329	0.0434016739952938	4.79818594104308
22.3377241789332	21.6802820716778	4.65980977503007	0.0304769693241607	0.000234427038108902	11626.744357048	59.0091482584702	39.7312926466675	2.71616718019586e-10	63.1288321762369	0.0148746005939997	20.8832199546485
57.5079503279583	25.7743746784419	4.57754615773838	0.0492823116535135	0.000205517371765127	10546.3986356188	175.167056602116	34.4362068796357	2.14144763541419e-10	90.1057691301712	0.045638041362859	3.10430839002268
17.6726534997896	18.6903836253132	4.66901160030397	0.0185742101718457	0.000259809757418631	11816.6123577814	22.6134578196243	40.6766573678102	2.47373078071039e-10	65.910422867735	0.00465086018970064	5.99206349206349
19.5355390947921	20.8770597455581	5.36772836169097	0.0171677964204574	0.000322381878659884	12150.0945801954	33.822775666072	40.8661236350894	3.72163875108732e-10	64.002039955287	0.00301215434970675	6.25736961451247
93.5000174454661	31.7953382883929	5.12647998006365	0.0752602588524504	0.000212541777315266	6907.97564978113	293.803486682465	26.912290947948	5.58466684733707e-11	104.185947870821	0.0462079602703497	0.795918367346939
32.2790287529987	23.0827585160437	5.07674657911548	0.0360722959670259	0.000268964782266533	10887.2134229281	148.089060429325	35.931173886685	1.16746520825232e-10	80.5292633514129	0.00422219371564359	1.36961451247166
17.6675576902775	18.6900174413978	4.66916042364565	0.0185705967021005	0.000259916554443171	11817.8869066833	22.6134578196243	40.6782422439454	2.47374650906e-10	65.8933422509358	0.0027531073534661	5.99206349206349
16.7857789585718	17.419828202395	3.82134287039514	0.0225845608340647	0.000223712983878713	11191.0416858141	47.0700889073604	36.6680289108286	3.51114364965615e-10	59.3175513212582	0	0.795918367346939
19.7404281203756	20.7056646986869	5.49447555055191	0.0192798896944374	0.000313481914352886	12178.5963671517	25.0057307215229	40.9864000709509	3.98795252277926e-10	66.5222049192555	0.0452164476543292	14.9263038548753
74.2240266353791	29.4636582683376	4.99348910701394	0.067896292727243	0.000311438689564801	9558.67335658824	243.193995171019	33.0586888518877	3.2421797075909e-11	112.392345436639	0.0454232548065325	0.715419501133787
33.3494946006575	21.0206980999614	5.21782408310193	0.0324753884963745	0.00033753968819085	11123.5186492824	121.650605346045	35.6741047495974	1.33448042866748e-10	88.9678112756799	0.0280824083566076	3.3390022675737
19.740218724969	20.7062746501915	5.49447321334176	0.0192798968850382	0.000313507356897132	12181.2187541141	25.0057307215229	40.9933403975823	3.9879631563426e-10	66.5108670926666	0.0451924222954863	14.9263038548753
47.0930844274805	21.6047364459619	4.33216659438683	0.043270962171295	0.000191494699484623	11027.9674792429	152.071535928207	36.5029300996064	2.9146997649902e-10	85.6482062017327	0.0377854076259095	1.35147392290249
25.6998591527204	16.9006774417747	4.40064961373401	0.0190087969785701	0.000272450861264721	12283.0821536107	116.897361936394	41.7610444672892	2.45813066035498e-10	77.5969692323117	0	0
42.0360487150905	27.0236388120711	5.6379792401388	0.0451442239867844	0.000270220665520812	11415.4133459084	110.544915633528	40.0361518426195	2.69743367365334e-11	67.477299318391	0.0445817643787667	16.3990929705215
20.2054656304829	21.9138930687537	5.51513297308322	0.0201101644206961	0.000308733991808553	12243.0886961744	25.0612262075021	40.7085326481513	2.81187430317268e-10	62.3664864942259	0.0336161684758521	1.86961451247166
94.411888169843	34.891810324425	5.16445693475133	0.0774424369755364	0.000295234382427928	7389.78967929972	283.211172666247	28.2242182422774	3.61394897395979e-11	104.785407095554	0.0616081140775999	0
43.3523210461634	23.361109025358	5.37826427760602	0.0350970863018804	0.000444582815350855	11640.8961299365	126.42143912853	37.5353615181838	1.27598912732191e-10	84.7954824177602	0.0240665545544391	4.28344671201814
25.657340937695	16.8956681501358	4.40054215421374	0.0189677908530714	0.000272033240443947	12284.1616891022	116.897361936394	41.7653388078008	2.4581426454534e-10	77.5532889274752	0	0.646258503401361
37.0206368237068	17.2872679357204	4.01370546328103	0.0282810813727378	0.00019800621656374	10216.631049792	147.163403835283	33.1927270533119	3.12885974221379e-10	81.1995320784942	0.0196179801421613	0.954648526077097
21.4720829517391	16.4331066585617	4.71765709561912	0.0158901083497322	0.000291788239053943	11615.2078885735	46.3645044967067	39.1530927351106	1.57332681321854e-10	74.0822686113119	0.00474399658063573	4.48526077097506
75.3618806505693	34.3160707655871	5.6094103971447	0.0703631967945391	0.00024905075362995	11752.6876920483	200.249346288131	41.0442096828837	3.57976788592154e-11	84.6684457990547	0.0681708008274315	39.4013605442177
19.4197381714708	18.7239325284567	4.9377883884145	0.021731686657698	0.000363776310613104	12748.2567907603	47.2241166704296	42.4957593673349	5.9373716288288e-10	64.8910647709751	0.0163148649076613	3.57709750566893
81.8999541754311	31.1400703649488	4.98204237791308	0.0672868578773715	0.000258884096561164	9650.53410795097	229.74628491876	33.7939636768452	3.68113976426801e-11	104.176185324167	0.0472658350199056	0.954648526077097
23.3471556283032	17.8277998500648	4.83537756687143	0.0215421150249559	0.000268098048592532	10826.7722610947	49.1106475955457	36.1395096336012	1.76557414287178e-10	62.7604554355052	0.0142052222186419	1.1984126984127
21.4778874377834	16.4344939392819	4.71749189876689	0.0158932884263809	0.000291851011069991	11614.9860453664	46.3645044967067	39.1497273718272	1.57333093671091e-10	74.1162487318072	0.00468439371875929	4.48526077097506
23.2737887369164	17.1330205449494	4.29247719244392	0.0240058235440864	0.000249414677620895	11676.0346494385	111.207849354472	35.4712242480911	3.23089065610718e-10	70.6991423736381	0.01418051190082	0
23.0917082201709	19.4660403849701	4.80324272385916	0.0215592692851068	0.000297319537298454	11642.2647511415	49.5191257373846	39.5926981506019	2.6641236960201e-10	69.1561308195184	0.0511260755668574	23.6791383219955
95.4076144986687	41.858151440211	5.95331607773676	0.0850609700789481	0.000532646514457172	11672.2440046381	225.521637111395	40.8351191506442	3.01180354185083e-11	99.6121812117093	0.0852717647104669	28.2993197278912
33.7732571428784	26.3630372129855	5.47316305914136	0.0328603620621827	0.000271952895202461	12474.6285640305	64.6918663749808	40.1389066977865	3.61547243628076e-10	64.8195670268242	0.0435879110199716	4.95804988662131
74.0348048464114	28.3314832363684	4.89958495184981	0.0670375727025083	0.000293985298272192	8982.98611315788	239.584170002071	31.1331680242478	3.37072800906649e-11	103.218472319072	0.0554486257819577	0
21.1262075167481	21.6409168210579	5.29239281515444	0.0248087566754072	0.00022429245574329	10868.1400502879	42.5626074071251	36.0839133068686	1.24304445388705e-10	62.714709521931	0.04826781029234	2.74036281179138
23.0899678539915	19.466645967569	4.80338672264214	0.0215566594719786	0.000297428449174843	11642.7924959875	49.5191257373846	39.5915640564433	2.66412515590377e-10	69.1660435852952	0.0511322469275531	23.6791383219955
53.7479867601326	27.7141744605898	4.8730165730068	0.0560857690166772	0.000181799334102732	10820.4263242677	142.33671169076	34.9628420728229	2.13898729165744e-10	77.0438450184432	0.0460204782541761	0
16.0545542267069	17.6353283171592	4.17615195587048	0.01827488779822	0.000225891985930201	11794.7212918587	18.3666534214342	39.3898894980015	3.0343140076087e-10	55.8076928573334	0.0163804443913719	6.2437641723356
80.7022990389658	35.9140676268582	6.31081707442418	0.0737864031125462	0.000264727958556273	11045.781036615	228.838009316722	39.2520287986021	2.80125489413615e-11	89.0230089279066	0.0820268681593139	42.2312925170068
24.9532048744253	23.0039580003424	5.25481247953099	0.0307858661743909	0.000206996846779032	12166.6906637637	54.6315252776415	40.054109055068	4.88202092955546e-10	57.3634262315742	0.012025723911316	2.68140589569161
40.3636956874535	20.3005499734646	4.3404036108541	0.0386699448609402	0.000235182265842208	9688.11160437103	148.282526789347	33.4059882577061	3.85713587432749e-11	78.7162125739123	0.0140097763782056	0
37.7411336230909	23.5802470237665	5.16017235581422	0.0370672597622283	0.000223710155261631	11318.6756339384	166.116527731294	36.7620324487114	1.28860914617331e-10	83.1473090665033	0.0323713223733468	1.45578231292517
16.05467572701	17.6343581071183	4.17607220267605	0.018272275123037	0.00022597096829252	11796.3737779486	18.3666534214342	39.3956059389689	3.03433941531917e-10	55.8117070810479	0.0163806008530778	7.46371882086168
32.7625755735187	19.1983281573817	4.39305253199971	0.0349554425997666	0.000271884401137691	10820.7650601764	127.860796162578	35.0532272433194	3.16269767661147e-10	79.7917944744065	4.82893420311074e-05	0
37.21283954801	30.5168359098712	5.7541848727698	0.0441868986419095	0.000261378039391422	11678.2741094953	69.0480733428738	40.3117315318714	2.74790418805484e-10	61.555479767549	0.0776215951122547	38.2834467120181
98.2381246593786	41.3509560830216	6.02955843513297	0.0862251155213511	0.0011554459042469	11534.9779047432	246.695732305726	39.5564482506927	2.97460102759161e-11	106.613221780797	0.109457283946682	39.0385487528345
21.7911787443514	22.1048270382968	5.40192528392661	0.0206518245652069	0.000281369642588873	12099.0849426538	29.4922650583124	39.6076039185157	2.09760322387951e-10	61.6933477774928	0.0493161481270645	3.08843537414966
56.5615300512304	25.7160826777092	4.60161604038681	0.0566964612692391	0.000254643464589393	7660.43420498678	207.099707437168	27.0579621647899	3.56709931310217e-11	87.7019812943273	0.0262662671751505	0
17.205519014576	15.5625672252028	5.01793327306146	0.018644260356828	0.0002566879525556	10963.6771229485	39.1241032938693	35.1790434087921	9.7052819892576e-11	58.1917382610501	0.00487001454233037	2.05555555555556
37.2141778654784	30.515711536517	5.7543198533324	0.0441861877352639	0.000261626367889724	11677.3948198269	69.0480733428738	40.3114824678352	2.74789832516885e-10	61.5703147882384	0.0776236444925224	38.2834467120181
56.3472466637929	22.3306900834341	4.2776721725978	0.0463589476661295	0.000246698037054823	9944.53579653536	223.088981504378	33.930461488529	1.80142166256586e-10	105.776732945402	0.0239825607706678	0.795918367346939
33.6140292775154	25.419258502171	5.0120931733355	0.0338456862841083	0.000378695232769539	12502.2660729488	101.993465270593	40.8663631290014	3.63238662555288e-10	74.4322188379802	0.0493822052419484	15.8560090702948
18.5939445171228	19.0219930667872	5.35398463977106	0.0151648293930309	0.000258221443491799	12171.937700462	8.91996934094547	40.7270191459984	3.43766060186382e-11	61.890022422194	0.0185715966983558	5.22448979591837
20.9540617537729	21.0704811912422	5.18472237870154	0.0234367028487899	0.000327344537887638	12129.4986586779	44.7030855919121	39.9881879785821	3.72503463312056e-10	65.7640907561469	0.0307490654234724	3.25170068027211
61.5660752007564	27.2476599247594	4.7945063821775	0.0566632384114088	0.000246442149907851	9498.34294547137	184.745696744242	33.0302763882505	3.28131688296253e-11	90.7192756781973	0.0313948027966919	0
37.4930267168454	25.4140131725827	5.58083131102731	0.0408581900563529	0.000286902366280631	11365.4662683224	148.910616707384	37.3745781796698	1.50336658440479e-10	81.7586821281948	0.0212072752288074	5.39569160997732
33.6095205109466	25.4203543618334	5.01214329097001	0.0338413698551217	0.000378993265446079	12504.0831199481	101.993465270593	40.8735110747812	3.63238985151507e-10	74.4295639569898	0.0493830159697057	15.8560090702948
42.4495460111923	24.1567392561775	4.40327926562709	0.0459049775026863	0.000231451702396617	10707.3241166876	129.435457162346	35.4760658651791	2.79272797931746e-10	73.6073054051984	0.0393981874947451	3.34353741496599
68.0057352424058	32.6981574065515	5.82688269093394	0.0650282337811902	0.000340433350614064	11032.883566091	186.884314298754	38.367170211932	3.31404719397602e-11	86.9661475261195	0.0744006980756519	51.2290249433107
25.7202842731856	23.212349609596	5.3300473493419	0.0271512073974964	0.000300730709698824	12627.2379086836	41.4943345633878	40.5629073611441	2.44559061036895e-10	65.436171077457	0.0257723821459209	3.08843537414966
92.1370757854531	33.9343178768151	5.4568412509669	0.0819050316558407	0.000196825887951026	6070.72641323763	306.380506773041	24.2496128138399	4.76710623030675e-11	106.700516997324	0.0427733061591864	0.795918367346939
47.216812714115	24.9335441283167	4.55271176158875	0.0468448454525831	0.000252757807449587	11065.5731211205	126.920951249859	35.7425357111506	2.51504648350741e-10	81.0190404443834	0.060133650737981	0
61.3370134773175	30.8297631429809	5.31137266852698	0.0606399042072467	0.000178420861665013	11911.6631378732	166.630821029747	39.9917310776275	2.85078680878699e-07	64.9628710544195	0.058083018397471	0
36.2454704025538	19.3760544966922	4.37554043616974	0.0356012375389581	0.000272431215561813	8056.91288644321	155.097657219955	28.0821506579394	6.89706217270052e-12	90.3219116618988	0.00226984066730643	4.93424036281179
33.8116013138055	24.0985378209669	6.21503969872715	0.0371648383992036	0.000534159439737567	11893.0748093969	79.6543059268611	39.7150253979837	3.84357943820065e-10	77.8049832832132	0.0565649870410685	5.28571428571429
90.7323704900453	34.5332644151808	5.5956984483487	0.076082261674087	0.00029997364687566	6759.61359870016	275.371642731223	26.7026239783401	6.89017949416672e-10	94.7524929327696	0.069430415267293	3.58049886621315
16.6446931344697	18.5731771514341	4.68853646396647	0.0195472115507318	0.000217986522243277	11354.8241564529	35.2095408578297	38.8114671361468	1.40266916428772e-10	57.6701865689478	0	1.02721088435374
49.2767518097882	22.5968843802247	5.23992277101282	0.0423365921188374	0.000229974273929884	11713.4357982204	190.167864959546	39.1762999307695	2.31414544926737e-10	90.8387768714219	0.0291210733258165	0.478458049886621
53.3065799013312	19.942285357473	4.61037598779795	0.036614020971822	0.000335701802391432	8839.3672367698	149.787963145232	28.5715282622404	2.70164078930273e-11	102.394534565994	0.0317490945626798	4.42630385487528
52.5692283346088	34.670276492767	5.71135114498006	0.0597368315815168	0.000215485346140562	10735.3573275729	114.416935025991	37.4151570914073	7.88740231808199e-11	61.9382649600787	0.0873661624509425	35.90589569161
21.3835622363705	15.899092002273	4.12303108575744	0.0210691143765967	0.000201227679256958	12318.1858118652	63.9012526965597	41.8629672671366	5.39174047686988e-10	54.4579339362163	0.0239008296341478	5.84126984126984
26.3381700867007	29.6879700016246	7.69150958337542	0.027030445140119	0.000234015086165249	11971.7819692664	39.0611053781246	43.839720549347	1.01162907052025e-09	53.432304101072	0.120684397187809	9.39002267573696
31.4938173379544	14.6708351734027	2.59882299482127	0.030003562994286	0.000142893071126384	9814.9005572743	101.508770848291	31.5201774523371	5.10615158330684e-09	46.736881572234	0.00173885499164285	6.79138321995465
27.1217647288476	17.4005241966235	4.37212828825201	0.0269417092244241	0.000250066852852018	11770.7285132872	78.9559860520618	41.4288277978993	1.88160453250514e-09	61.6309878986004	0.0127454958577434	1.04195011337868
45.8813211130588	27.8650976715839	4.80941342582526	0.0511056963134017	0.000284508593610545	11136.0746386268	132.416641687081	37.5196597967585	3.4965696786683e-10	69.5719324694419	0.0601347938587429	5.19614512471655
61.3368867251819	30.8297721178654	5.3113699827198	0.060639873109007	0.000178421477173111	11911.659334491	166.630821029747	39.9916997744204	2.85081876671892e-07	64.9628641496819	0.0580829438498606	0
75.9102122294936	28.7114560299373	4.93818460769296	0.0654421955830809	0.000244057766546847	8060.98696049032	255.506912669923	29.8958539131906	6.42838793651203e-11	99.8931540426235	0.0486445852141544	13.0986394557823
37.6703089058873	22.82835147391	5.07681527061095	0.0417275623199928	0.000207768102646624	10103.4369959133	138.446886180808	33.8451841665792	1.45444648781102e-10	76.2446727835527	0.0187356441309063	5.8843537414966
31.326416299928	20.9780738643217	4.33363651246849	0.0362232658362965	0.000203835545120708	11264.1104398241	88.4846457272725	35.4931823229373	2.82240266007522e-10	71.4617105615056	0.0360211073093428	0
15.96965378527	18.5325543460783	4.55461775416326	0.0154534124301868	0.000278323345867483	11411.0376880892	16.086592706298	38.8595593073532	2.97873077835622e-10	67.3430223646395	0.0132498401908322	5.73922902494331
21.4624089132028	23.7080334950526	5.3515866149644	0.0231693538394297	0.00033051828916271	11961.2446796117	32.3942154579974	37.8667414923517	3.43875630216041e-11	68.3684224236989	0.0286216351707915	4.35374149659864
15.0535635173061	17.523310074237	4.63463374687549	0.016570410527473	0.000221371998197456	12885.7590256965	20.5598974017067	42.4632290435822	4.23071895812958e-10	56.9632208229504	0.0325182708743051	2.35714285714286
88.164061115739	34.4569001574281	5.35724776859817	0.075372870369598	0.000293964437354677	9063.99593147917	260.233846569512	32.590089788039	3.12900141761297e-11	112.688009352064	0.0624853508587511	1.19387755102041
15.9667815336998	18.531745223313	4.55510290978752	0.0154511313712755	0.000278373282230879	11411.9150941689	16.086592706298	38.8612758277754	2.97872297846466e-10	67.3155555514418	0.0132641001843824	5.73922902494331
55.6720754027041	26.4838185859922	4.72718402388954	0.0526783104407799	0.000223243455940772	10413.1517052563	186.360178065038	34.7834243174113	2.26285175101885e-10	88.5640454239657	0.0571352472848244	1.90929705215419
24.1089035122803	20.0977621170362	4.50285830987758	0.0230181377234156	0.000274376298707545	12172.5942982256	76.165837170599	42.0282897248909	3.26001085338125e-10	74.1380305091894	0.0280045996358317	1.86507936507937
19.2491331234049	22.5718955380562	5.28295261685223	0.0224397282652018	0.000283190436135959	11977.9759377982	36.7865597299078	40.3941986197366	2.96052458604373e-10	62.8893286362298	0.0314559764693413	0.812925170068027
124.511575190986	42.0831364410906	5.61545881773861	0.0984161520066627	0.000172875240027072	5512.16872187438	342.874013759848	21.4317886568036	8.83193536484793e-11	113.156366414096	0.0838121816943208	0.954648526077097
24.0905138772402	20.0948653084919	4.50291164427776	0.0230116379295276	0.000274685243129464	12173.5014554006	76.165837170599	42.0314745980237	3.25999681670523e-10	74.1161595785341	0.0279943402786703	1.86507936507937
41.1708636998905	25.6494837901627	4.59444493897311	0.0490491283562095	0.000209252744694892	11246.6643513367	124.665996584751	37.3481658341023	2.97994755685454e-10	78.6602899034132	0.0475332548663249	0
40.5287951463312	21.5965584600401	4.61720696915797	0.028685049597155	0.000297981527919585	11617.2294618284	154.264432615749	39.0247179698923	2.39240319602919e-10	86.4719140225778	0.0113429462896902	4.1984126984127
26.5001555698664	22.6883026881077	5.46133775018664	0.0235034151053736	0.000497457080329289	11545.7015759039	66.0347456404066	38.4855829718035	3.08831907270214e-11	81.3074401347425	0.0426265428798172	10.7392290249433
23.4502500946187	23.9712226902743	5.5657986422986	0.0280688780097213	0.000452011051162175	12533.4568173987	60.1348889856832	40.5321913226324	5.44294798523321e-10	70.8817877557743	0.0236258258603977	5.12018140589569
60.9308814979345	27.2750933262782	4.99385188973953	0.0596770998775515	0.000290257954766749	9574.21756999814	206.418630360217	33.672422732304	4.80025291420135e-11	92.5811583137185	0.0353895624075962	0
40.2334293263824	21.5999056274482	4.61739817973323	0.0286439646375413	0.000297926761222535	11618.8061169636	154.264432615749	39.028621186596	2.39239906981284e-10	86.267351299773	0.0113421047635692	4.1984126984127
71.7553058960695	24.154054283249	4.43452760658523	0.0504348780844202	0.000274271518715412	11581.2701926387	265.366856999061	37.3614690457559	2.89500266966802e-10	118.261394150679	0.0320256838459316	0.875283446712018
16.9587640613012	19.7312536079082	4.50446830014195	0.0180344476703703	0.000242030027442075	11785.1065450681	39.888149504063	39.9921513144164	3.39366109577219e-10	61.8446190638985	0.0351272631737065	9.76077097505669
58.4608595679177	29.7276628169594	5.69380247984371	0.0559275661198104	0.000231846007665353	11477.9506654136	155.239686394313	39.6455902385432	3.76546187909435e-11	74.2842742329386	0.0564418540324093	49.1972789115646
76.0501109684519	26.0592479610293	4.86952722335523	0.0609885875778031	0.000244353129670735	9152.33873181461	239.010743419797	32.9360264821835	6.15570707088859e-11	96.7460100588605	0.03881998588175	0
16.9474622559288	19.7334588728465	4.50509337216535	0.0180377430740332	0.000241746571345602	11787.3569995735	39.888149504063	39.9985240049345	3.39364971346074e-10	61.8199039679991	0.0351270799893804	9.76077097505669
35.1242024943552	22.1056413307826	4.8093848022733	0.0439892912904125	0.00022274303018751	10282.4918837393	97.2079845560067	34.0610056697509	2.38873963357753e-10	68.532145934938	0.0213541992064006	0
26.6844508993498	20.7041171021212	4.77234495403741	0.0254538665878973	0.000293516951353029	11733.9175165094	104.50531346656	39.8031370636992	2.2981782613796e-10	77.303717410636	0.0290520984849989	15.4297052154195
20.4362338219925	21.2414267270425	5.26199293081403	0.0207578524205828	0.000279883427817012	11849.063349003	31.3359803191077	37.8722353862392	3.53640374760059e-11	63.8617128714348	0.0302857192982599	11.4648526077098
24.6384103744275	22.6143433865193	5.47069769128936	0.0262389814726413	0.000331346710613289	12808.2302238882	50.1350494778122	40.9545712807902	4.57423319600595e-10	69.6619028413022	0.0193288963862325	1.95124716553288
92.4275348123694	31.7262700152311	5.07779169249796	0.0763712410590767	0.000321323995288029	8158.71653858658	306.39060590322	29.8503607305604	5.06224427028806e-11	108.52635138709	0.0630789534096297	0
26.678548680502	20.7037356701513	4.77233211427143	0.0254719640085864	0.000293891944981639	11734.9588466868	104.50531346656	39.8056414900742	2.29818019466943e-10	77.2422570864651	0.029075752815962	15.4297052154195
69.9316706201761	26.1678883862795	4.8904600913232	0.0531541824288397	0.000312657736678905	10919.1255530077	237.809827211117	34.5679840288218	2.64244411851698e-10	107.144004316601	0.0512079748349019	0.795918367346939
17.3026836849209	18.0745678130503	4.63087520636996	0.0171109752619157	0.0002483213552333	12238.0549263746	33.124779274284	41.4256885679144	3.13102405852248e-10	58.7956397237032	0	4.98639455782313
74.7989960789135	35.4944067457903	6.54833284239459	0.0655176600861654	0.000258446630451222	11064.3231631393	208.264858483308	39.1341297080667	3.53325392081014e-11	81.7139094042234	0.0943805089481606	60.6621315192744
22.5259954589751	20.1659132178787	5.43315118982135	0.0201124207956609	0.000423380387547154	11960.4391211012	46.5846226560624	39.4880436659708	3.49986599695349e-10	72.7701546628997	0.0348779314492377	3.73922902494331
75.8405328004847	30.3972018528394	5.17484354498303	0.0658849393207737	0.000294208617254249	8484.4145052239	247.425967041983	30.7111128454753	6.31663868109277e-11	98.0190454732778	0.0518060332779871	4.93083900226757
17.3076726215318	18.0759944682086	4.63097967403888	0.0171147780350187	0.000248289876267961	12238.8830368479	33.124779274284	41.4304153334019	3.13101505291375e-10	58.8018188891592	0	4.98639455782313
59.4299154600371	23.953176862816	4.69642246551164	0.0502294048767217	0.000265795789861676	11481.6927222711	232.322374846898	36.5402368256364	3.17658710720875e-10	109.654265132797	0.0403914450684925	0
24.6241497577199	22.8915430885172	4.98694325244978	0.02304682921204	0.000285361445441252	11707.3514218372	40.039840051157	38.9871637221517	3.15516326006486e-10	69.9106037823038	0.0378764141657088	7.46371882086168
20.4644189662794	21.5939299849064	5.37201112140127	0.0220540292805873	0.000315068809228022	12440.929849874	24.3947138282611	42.3195580521251	5.06308728547655e-10	64.1601778466294	0.0246207239028436	1.05668934240363
103.876833622018	35.8592208928087	5.30545542192023	0.0840674516732062	0.000336909005641637	8201.97669746221	306.951512423218	29.230605000864	4.03010219791574e-11	109.806537837349	0.0866665621602814	1.03401360544218
24.625925134307	22.8927583830703	4.98709427031303	0.0230503028701224	0.000285319060065584	11712.2011065201	40.039840051157	38.9965731688008	3.15516161661668e-10	69.9153496372871	0.0378890907153795	7.46371882086168
25.2791411501191	16.9048325755843	4.25439665732146	0.0270616070851417	0.000242558802927161	11451.9846929696	66.1847108292515	35.9825334728257	3.1924611226037e-10	59.4048616762674	0.0149490282475369	0
14.4208736323686	17.1890492247496	4.49332839665768	0.0116930875253093	0.000185752638557369	11974.5168915469	12.5343921276431	41.2921160977967	3.82246920903159e-10	51.2014079774067	0.0163931765265666	1.00453514739229
27.9701651921279	24.5572294652391	5.7275326927758	0.030483809402194	0.000271245563373107	10942.5107621681	75.6300255770627	36.6099775899192	3.84181692256049e-11	64.899256539461	0.056783114637156	17.5600907029478
16.5181600491845	17.9523634367002	4.89920359601736	0.0169727813717244	0.000275395262018014	12411.4637713955	28.8077155766162	41.3201297804399	3.47740688632758e-10	58.927727721156	0	1.05668934240363
75.9850371844056	29.0953185854488	5.231123558375	0.0678977729535598	0.000247805057107103	8079.23554923415	279.668095966822	29.3416905133761	9.20781322586787e-11	98.7895833714027	0.0520862639909626	9.0702947845805
14.4210332771811	17.1891003328977	4.49332869482167	0.0116916817750273	0.00018573054372742	11974.3490034106	12.5343921276431	41.2931851732767	3.82244834219581e-10	51.2079611994318	0.0163968223891935	1.00453514739229
58.1333019205887	24.6828999875217	4.91605703915172	0.0486593247612318	0.000291956794677748	11758.5440830224	234.50185162045	37.2880325150559	3.41715561398331e-10	111.96116053717	0.0482420803051668	0
15.2905237059678	20.2316010604756	4.70879308062787	0.015369008528659	0.000234162855525643	11795.586233053	7.73717211194125	39.8229724858671	3.21199184025705e-10	57.9878824792797	0.000729895310397683	2.54761904761905
18.0827601684937	22.2173317974986	5.62697122301699	0.020355377652168	0.000256985573995375	11283.6698953095	25.3418645636946	36.7793298914949	3.37064531780599e-11	58.6677399919977	0.0145519720925166	18.4308390022676
29.3128902431517	22.3597241500411	5.08605839676162	0.0268829099466039	0.000268273614025616	12280.3002349943	51.3016725426097	41.5291116907186	4.27958440143816e-10	62.3148539432457	0.030958758194055	6.3390022675737
87.2740009803496	30.2859081066796	5.08300118807495	0.0677777377364224	0.000229508912165472	9473.75278198334	243.3398797566	33.7160164065232	3.34763080714121e-11	93.058663971485	0.0598301230080669	0
15.2888423160911	20.230679229118	4.70870827710844	0.0153662192646528	0.000234131139376851	11798.1197785277	7.73717211194125	39.8286260921231	3.21198802405006e-10	57.9771005214564	0.000729940602863165	2.54761904761905
26.755693859602	16.830207168372	3.93350659451918	0.0276400792584313	0.000366468235320001	10495.6338894192	95.5067035809532	33.1365139085197	3.13005349264773e-10	72.1674716597172	0.00527316544457646	0
20.0157923059279	18.3839691066332	4.9068458988262	0.0198759938887175	0.000284259543387866	11714.580764648	34.0683297858157	40.7356741788355	3.46669476558819e-10	63.9887836423033	0.029815059587565	4.80839002267574
25.3500755672753	23.386549718786	5.9758829161457	0.0269423730031114	0.000301956927248778	11348.922317015	52.8143112867446	38.3307087839436	3.52650122287132e-11	69.2062931987658	0.0452077474338279	33.3786848072562
84.0831618719237	30.280478181197	4.93564059279217	0.0727624808691757	0.000249308232395868	7456.93795554502	282.612311878004	27.3027389739887	6.60606041800753e-11	103.876311848942	0.046144309010096	0
20.0012697994087	18.3846463757886	4.90698914891669	0.0198724136689362	0.000284234014627021	11715.4359046397	34.0683297858157	40.7384866660001	3.46670445861454e-10	63.959918263996	0.0298218130687798	4.80839002267574
47.9206676463044	24.7057986823314	4.90956768753619	0.0454650215561339	0.000295019950112583	11403.1034491019	172.489720079331	36.9997314109077	3.024207317477e-10	90.9916784520814	0.0551538264845656	0
16.8375747354112	18.9328506497337	4.5129225338945	0.018175214008509	0.000192203023447953	12186.669519196	25.4264454796358	41.2281872144105	1.71957007982987e-08	46.5995141127785	0.0344958002290622	13.0612244897959
99.1863348267095	33.4099920313358	5.63574861961065	0.0775155596729207	0.000354828316767597	9314.40866629016	334.778225989898	31.9408345929731	9.60555417163155e-12	128.59421313493	0.0716064026299093	1.45124716553288
24.5007625787248	22.5663808639138	6.07122569893818	0.0255330016525436	0.000273263115278272	11988.4648208039	36.5091424301409	39.450246801734	2.29479706147713e-10	61.4004666776137	0.0603400642294922	1.86848072562358
111.337493630282	39.6108768939123	5.81657151968128	0.0896761360773567	0.000231839874710424	4301.16250752369	323.787729647202	19.5033618106117	5.64681498872526e-10	106.051106383274	0.0884411101213676	3.34240362811791
32.8693466538366	22.3139368886309	5.5859542374697	0.0317800552476737	0.000316035881361997	10900.8148011648	122.252298860482	34.5120780551548	1.11460012341007e-10	85.4207318310541	0.0307974333164437	1.8843537414966
58.8411799224811	18.7516982805412	4.04497626423848	0.0395418835791745	0.000240322356369288	11467.1309763977	153.750256045969	36.2904985139237	2.07204160378489e-10	81.321037864157	0.0228280826381012	3.51700680272109
77.4616275378754	30.8455811642212	5.47413934310503	0.0660965954538063	0.000406234223228914	5513.48310402973	300.808617464822	19.986505819475	1.15114334846941e-11	127.147669703523	0.0537435729435044	2.17687074829932
25.6167285324103	21.6636254562056	4.55203677055767	0.0327915065593941	0.000286789425090744	11179.3966229583	70.9479648230769	37.3028334145255	6.04240493206867e-11	67.2913294110345	0.0281657172788628	5.31065759637188
26.3747211694183	28.3874231688585	6.98806794579956	0.0286310833245765	0.000194936326304044	12182.5549406714	51.0895181503823	41.3119625280737	1.54527858648981e-09	48.1548956923968	0.108794041849935	7.54195011337869
35.3407160950725	22.9698287191337	4.96842741103829	0.0392216944994154	0.000215236321365449	11108.7565116741	107.603902103424	37.9706665657958	1.59524055481617e-09	60.1586784233598	0.0572730735866525	7.05668934240363
28.776836650288	19.3260840865082	4.57375011954736	0.029579143040763	0.000205203852523814	11934.6701687348	79.8649042068854	40.8115455022604	2.5853029899906e-10	58.7361121467119	0.0416118960587361	2.15759637188209
16.8371021610615	18.9331186197849	4.51293189843856	0.0181755511190251	0.000192199851291523	12186.7490625308	25.4264454796358	41.2292031520673	1.71956978392659e-08	46.5974980565207	0.0344961907828029	13.0612244897959
69.6308088962788	30.7599334760083	5.68903207663286	0.0644559618667858	0.000249975655724204	10386.8542634603	210.489737350088	36.7795909188384	2.66730307430818e-10	83.9534106870683	0.0460150707842952	1.03401360544218
35.9058459192761	19.1204987182493	4.32411982649213	0.0347224168013975	0.000253547333225023	10772.6355272889	163.655133709439	34.6969359823254	2.63951972849383e-10	85.7339288699761	0.0129079042385221	0.875283446712018
17.6720360467546	19.4390856836816	4.4288921510552	0.0192156544204576	0.000232405709004801	12429.8804539359	29.5628387241342	42.2694740193396	3.11103318328915e-10	62.2722523756592	0.0244515680755326	5.02267573696145
19.1191783354821	18.0802191571282	4.42605375238475	0.0166060748108236	0.000240195862651318	13041.0027724282	40.6657938967698	44.8177733497963	4.63931094622482e-09	57.8105727457115	0.00168456581720784	5.77324263038549
67.5289120965626	26.7645101485475	4.66742691067104	0.0592288022901425	0.000237886945802571	9196.26565334369	205.810177299846	32.8807099658771	3.58622958757718e-11	86.3370028404888	0.0445279595532263	0
17.6796964036974	19.4433900285028	4.42900567731227	0.019226771075138	0.000232642684248121	12430.2116328152	29.5628387241342	42.2708932089922	3.11102989447939e-10	62.2921152939481	0.0244510499987799	5.02267573696145
47.5226541313323	24.9323462603336	4.62704589866294	0.046900516296383	0.000300681113946263	11011.0563601475	160.80781955215	35.1301569198626	2.57227539045229e-10	91.1752344468694	0.0343167004796301	0.716553287981859
16.9194794350797	16.1972754356072	4.61899024964247	0.0117250485903146	0.000232132448294921	12042.5987088903	34.85081148923	41.3254513081554	2.75430208252461e-10	57.6976049544276	0.00780876933836312	1.07596371882086
23.0451315959478	22.0550010210941	5.51922416777648	0.022989027472976	0.00023280746329936	10887.6756376562	87.2528675242305	36.6599419304379	4.08191707892411e-11	64.8426921253676	0.0386193971107579	10.1587301587302
22.2154962099322	20.5715407783042	4.33787250860699	0.0278991833534512	0.000213720337713121	12545.3626079858	62.1122653955448	42.9898684178275	1.35668626623538e-08	54.9616576907815	0.00862679796556275	1.05668934240363
82.2988311747451	31.8816286742889	5.17836157375813	0.0679024774876749	0.000269896223500063	7736.50053177063	238.391440416336	28.0904780130613	4.24340918055032e-11	100.135567739484	0.0643648608829854	1.03514739229025
16.9222428354351	16.1968035662071	4.61886972282089	0.0117241528161921	0.000232162330130555	12043.0807119954	34.85081148923	41.3285140502042	2.75428584917772e-10	57.7067988871883	0.00781344496545694	1.07596371882086
49.8677739638783	27.0949889278968	4.94664689086695	0.052343250548546	0.000234960817061336	11429.4781185197	137.799057585008	37.5419217912171	3.37246711984241e-10	86.2561669609661	0.0548837566950009	0
16.2938138001393	18.422800922417	4.57664617262224	0.0161505894432552	0.000193064393059047	12239.4633726775	19.367399524652	41.2945535817867	2.83337853680306e-10	52.4831266480044	0.00117717512288776	6.78004535147392
28.5003064255719	25.01860556819	7.45438772347334	0.0312893015825827	0.000299282751948611	11562.3209891414	71.588581498932	37.8679356318374	3.91421922443884e-11	69.5838758161835	0.0567720929885579	31.0566893424036
20.4248485397152	19.9861586835871	5.26916743899101	0.0203441648605497	0.000242249851716913	12358.0616960954	36.6799766420668	41.2094749673234	4.67821127232259e-10	59.3645330414333	0.0386717972128641	2.11337868480726
73.9988583739796	28.8049600565355	4.74722010940945	0.0637801492496206	0.000196902020314158	8538.49442807833	235.285503914927	30.9578938790612	4.0385053411186e-11	86.4765523965853	0.0462627111557375	0
16.2929055257242	18.4233700990366	4.5765375158115	0.016150700795886	0.000193062323458006	12241.5180962494	19.367399524652	41.3032965212241	2.83338574402285e-10	52.4805262412416	0.00117745523166889	6.78004535147392
50.8273752060784	24.1647289470351	4.99047461877807	0.047575848100682	0.000300364218617996	11168.0264093134	160.52522767666	35.2564896923096	3.23342620140745e-10	98.6126879829025	0.0544763273555117	0
43.517188450641	32.7335605357762	6.21083905026562	0.0490413193573091	0.000424677703800996	11066.9510485989	71.7075646405691	39.0265981460275	3.44865379145231e-10	61.7257542646399	0.121858227205791	41.5113378684807
41.5901680288687	27.5830267566585	6.18979170327143	0.042431126020065	0.000318368667671905	11832.5161730447	96.5411439309629	39.9728316868103	3.90674104091483e-11	68.449822803957	0.063557212904953	30.9115646258503
29.2418780859097	24.4217158447934	5.55776266850397	0.0349281348403636	0.000245290849228229	12284.2290103443	67.1555532141849	41.2401027345593	3.51783818142127e-10	64.6163341548603	0.0604206112782339	1.13832199546485
94.2313273359564	33.7498813518532	5.26182006186815	0.0748248305141986	0.000280607537053911	9624.86981819565	244.608657233626	33.5351712010845	3.94882447283798e-11	102.381431234233	0.0823173909253643	1.35260770975057
43.5163595515651	32.7333389060476	6.21081547895697	0.0490409136276236	0.00042459911918041	11067.4995614305	71.7075646405691	39.0282267980207	3.44864213484664e-10	61.7250718792136	0.121861921796956	41.5113378684807
42.0020932576879	22.8534754138197	4.43919206792451	0.0442063539649562	0.000197492860546373	10209.1177113008	124.999356448954	32.6413682013824	3.06083665067332e-10	71.7496118341445	0.0441821541217572	0
27.2972924124604	25.2216090140663	5.83289987232526	0.0330872730617953	0.0003353350972628	11361.9730859434	56.207379816556	38.9729200896829	9.37325087131791e-10	62.4776289129021	0.0765472573447943	19.9852607709751
49.1544054781249	32.9093799654135	6.50677258657553	0.045908451277551	0.000231104955534093	11557.8051213176	93.1875433583337	41.2344584655199	3.8555780814148e-11	61.411983165693	0.121676904757804	22.3492063492063
21.9233002979039	22.5922541875811	5.24752509598127	0.0221353962565631	0.000350590266849517	12438.7606419801	30.1612817996233	39.4462250334212	3.98539560550505e-10	65.957102329495	0.0456526990433397	0
70.9936095635917	28.19927602795	4.69121368117847	0.0638458203873891	0.000239132378440132	7196.02173663014	241.755122770029	27.1486573148422	4.16599910780578e-11	93.2601295193742	0.0485838907267222	0.716553287981859
27.2972647629618	25.2219590164299	5.83299608621576	0.0330860426658457	0.000335324041075574	11363.038910534	56.207379816556	38.9781022169458	9.3732398296703e-10	62.4841202980915	0.0765471937773112	19.9852607709751
32.3976140391061	18.3668327220896	4.31553759418947	0.0335098558988676	0.000266359619833966	10974.1835745922	113.287122374529	34.8008210240835	2.65297254919202e-10	79.2475105551653	0.0308368943133081	0
18.4210155693188	18.1505940056423	4.61953732948711	0.0167949632984372	0.000237732706272	12522.6625598238	18.8753333381877	41.1654854379719	3.55491652573307e-10	55.7685636932649	0.00936608952396068	5.09523809523809
29.8154087236865	23.605891312638	5.87896850110283	0.0274773889788496	0.000299520866467254	11620.0358671247	94.6639428070148	38.3321364318804	3.63080798408459e-11	70.3183245364883	0.0654858850116953	15.2380952380952
32.8807299119597	21.6173616508727	4.88769419130911	0.0341715510958927	0.000221617579942807	12490.8545209616	74.2786886060769	41.8275087756975	1.33376540430116e-08	57.347626217501	0.0538144810309216	3.08956916099773
81.72176199666	31.9639911081399	5.39908322389572	0.0733863710351825	0.000277576193162443	9608.69178845751	276.099680262129	34.0766461204665	3.89932786973856e-11	100.861775219906	0.0236039496980485	0
18.42037599145	18.1511533899876	4.6194882809522	0.0167948562827807	0.000237647821353248	12523.3407305597	18.8753333381877	41.1692127699292	3.55491359309978e-10	55.751661993399	0.00936573275713204	5.09523809523809
35.4724724722206	19.4932818819718	4.25906284754603	0.0355346657939897	0.000196301144794722	11179.0975971639	118.020971813422	35.3170735052659	3.20106619593743e-10	69.2741922217331	0.0304993714307798	0
21.2315177022947	17.1748416565433	4.7168450086323	0.0199505450449547	0.00026269873598161	11805.9405151686	41.3891947919386	39.959988876035	3.85655661649107e-10	69.2831440096344	0.0120223997739366	5.56009070294785
20.9527149286903	23.4539904222369	5.87338516284288	0.0255629693075638	0.000296960763019646	11129.4985359691	41.3754612117081	38.1452217459103	3.42360658650086e-11	64.6195545238526	0.0529041786011947	26.702947845805
28.1855379391997	18.6950372445587	4.37487839056127	0.0270530181707017	0.000236389108423853	12933.447675845	63.3962612362172	43.1984780108697	4.84412376792478e-09	56.5932021790903	0.0360377134499844	0.731292517006803
98.016927106593	32.1212055584192	4.85550386877054	0.0718903577876203	0.000219785306558201	8257.54560437241	262.895765701217	30.1035782666394	6.79090933468619e-11	99.2919139294783	0.0721553670037285	1.19387755102041
21.2337753600749	17.176470140555	4.71692828042357	0.0199674081336465	0.000262575305036827	11806.2668624548	41.3891947919386	39.9661194694556	3.85655544098641e-10	69.2564066014602	0.0120262990867799	5.56009070294785
39.2837582783158	21.1001774139584	4.21410477675913	0.0371843260773585	0.000214418493682804	11075.3800715016	88.4418160667853	36.2122657774065	2.91138938790285e-10	66.5320597650346	0.0499000979203383	0
18.8461487658935	18.6046233576114	4.77088784724317	0.020289719748923	0.000235535838772225	12526.0445156531	25.4264454796358	42.3472336498196	2.99692421071365e-10	57.9891020933352	0.0472312546378108	10.6575963718821
18.8199255661255	20.1776950419554	5.16497858697956	0.0191818500818812	0.000305473402708335	11825.1178440306	22.2020135090183	40.898154863266	2.89831407439933e-11	63.6110855980565	0.0477632788688887	7.2562358276644
17.3679657602447	20.3211211842957	5.14668543424212	0.0171154054092714	0.000327575312683416	12332.4523692604	18.0055346324589	43.1066981194019	5.62385955469135e-10	63.7202997232904	0.0221932991571347	0
92.0081852251381	32.2534355918312	5.02211155355445	0.0743199398891733	0.000224303767254874	8049.94858603859	275.618277778689	30.6807998230232	3.71201991455975e-11	102.817249811312	0.0705130932552212	1.19274376417234
18.8471090561906	18.6040423968563	4.7709959393095	0.0202906436713064	0.000235764616241969	12525.7948088982	25.4264454796358	42.3496638977571	2.99691394595377e-10	57.9903377891376	0.0472295182893125	10.6575963718821
41.9398125757863	22.8753368807774	4.45781480400664	0.0450195605090081	0.000211747514808335	11056.8781133082	136.369206847886	35.0297979476119	2.97067421679935e-10	80.8481078786335	0.0411796190392556	1.82993197278912
15.43743079121	17.1362405042158	4.84273724394217	0.0121427273568013	0.000227219298171574	11685.3350618775	18.3666534214342	39.0938932936101	2.00695355050738e-10	58.7417948516397	0.00246172265978077	6.31632653061224
27.3652548087591	22.8255669122626	5.45682542930191	0.0314477743845192	0.000363190287115758	11529.2385292443	71.2135936390025	38.7441178206663	4.3457192304612e-11	69.7042636545239	0.0115083424417178	14.2222222222222
23.6971509940067	19.7010649808552	5.24146677911658	0.0235807023981008	0.000326403004689032	11997.2398767222	40.3070582174323	40.2023834671006	3.30899292554605e-10	62.2394507277077	0.020499229110967	5.85147392290249
38.6298004918669	26.0862871781276	5.62358934333155	0.0442236933150905	0.000289555881045333	9814.71465474343	157.467066980516	34.5197587486069	7.80289171504141e-10	75.2470281201082	0.0309886517413891	7.39909297052154
15.4436492135573	17.1359328928533	4.84274188385353	0.0121429123313921	0.000227316228072711	11684.9681931938	18.3666534214342	39.0977848322771	2.00693710160355e-10	58.7654047032105	0.00246077370712191	6.31632653061224
31.0518146959786	20.8027504066093	4.4041154928783	0.0356802199092905	0.00024380231856664	10917.7795354951	98.1653460422528	35.9913283619604	3.08715730915719e-10	80.827941361671	0.0167862678758733	0
19.4668659119481	19.6570588768066	4.68468040914962	0.0226476570058274	0.000213806000693774	12039.6432134273	28.9542094015168	39.5362197679936	3.42664943198401e-10	58.4142888298925	0.02685503455852	6.27891156462585
17.6314175028635	20.4772092972238	5.94928863360448	0.0187007584675367	0.000206624419477553	11301.410766569	35.4775424479177	41.3381786070185	4.97047382804156e-11	55.3298725261529	0.0180983944334893	10.1587301587302
22.5698101037607	23.6665538408412	5.96854546061208	0.0247623670296047	0.000237388804497512	12167.2353560345	35.5255680218379	38.9773384431493	3.00347917374315e-10	59.9099082235428	0.0376822840780398	1.78798185941043
48.0131963489904	29.1358399216672	5.97848613457697	0.0508429588949748	0.000516381536921266	9782.16791221606	166.456025784051	33.8730813868735	2.05579271273476e-10	84.5212110539046	0.0244040900687665	6.84126984126984
19.4616964633322	19.6587281849847	4.68462638388586	0.0226489893998684	0.000213847262902447	12039.6262052143	28.9542094015168	39.5372958866185	3.42665794049796e-10	58.3868009419247	0.0268535054735596	6.27891156462585
52.5478504381544	27.7170272083491	4.78991683705206	0.0525508625108007	0.000304307948954761	11162.9080263503	172.640119265573	36.393431913924	3.06738301874787e-10	90.2999508654411	0.043241817745463	0
48.8143773515544	17.0033015255266	4.47242351546939	0.0344735987102653	0.000438179410799951	8281.01624814883	213.115780580085	28.5052133840339	8.22876391332814e-12	112.55861567961	0.00048473622618162	0
26.0643086563553	23.6981705414259	5.56889831779359	0.0307871872999324	0.000304018390778735	11340.6141989755	58.1304494155432	39.0359368807854	2.91464673866247e-10	63.8468994608111	0.0512452133864452	3.16893424036281
84.6165270650042	37.0000569741067	5.85235086286142	0.0791891789030189	0.00023651523383414	4661.53141589355	267.145381833163	20.161639008375	3.68941577835407e-10	87.9622130668965	0.0842876346497136	3.57936507936508
23.1161337636888	19.8162162219769	4.96467870492558	0.0248522226328416	0.000248392510353282	11226.8588850637	77.5087142829226	37.4766451549434	1.12673909781463e-10	68.5890631797299	0.0250547988659931	0
31.8678618569768	18.9529547247763	4.55664998647056	0.0312622754692943	0.000233714646441339	11141.9484055707	116.385214495306	37.7056621475031	2.04713072505244e-10	72.6457498186422	0.00337729477943827	0.479591836734694
76.6968932060556	23.8697125332713	4.77151508878793	0.0583645354825322	0.000306082498955745	8692.59966711361	296.932555435534	29.5329341223055	2.635825334101e-11	127.743628136062	0.0360913666138506	1.66893424036281
19.5254928904863	20.2230309672035	4.81897572571767	0.0174340534307925	0.00030472230563026	10369.3159145385	25.1442397813696	34.1555822065014	6.30427459538225e-11	69.0690354597918	0.000634639258272886	3.4092970521542
32.0599075155755	14.3518840153033	3.57570007339404	0.0253626364438497	0.000132825586540995	10475.2545600144	63.4709229812597	34.6856565230018	5.15263957774195e-09	40.6638508233675	0.0230559706784479	2.81859410430839
16.3948281496723	16.278512264577	3.99404009161023	0.0172880460913782	0.000197226814216673	12330.8559795284	38.0489111588692	42.511640777609	2.06227142679498e-09	49.4155302680359	0.000399425651907847	1.04308390022676
42.1904462918179	24.6923453534396	5.14743488631282	0.0439606312598992	0.000281031256583976	9973.34968533728	141.709340705269	34.6418666318916	1.24119073847337e-10	77.34177800656	0.048445670146211	7.63605442176871
