# Supplementary material for: A novel spectral analysis-based grading system for gastrointestinal activity
Source: PLoS One. 2025 Jun 2;20(6):e0323440. doi: 10.1371/journal.pone.0323440 (PMC12129166; doi:10.1371/journal.pone.0323440)
Supplement: S2 Table — (CSV) [file pone.0323440.s002.csv]

SpecCentroid	SpecCrest	SpecDecrease	SpecEntropy	SpecFlatness	SpecKurtosis	SpecRolloff	SpecSkewness	SpecSlope	SpecSpread	HarmonicRatio	ActivityPercent
88.6415754061969	29.0730031432044	0.834704929433347	0.0444797152116567	0.000123685114132663	724.333615180392	111.115822308366	7.4305762378094	3.36575656366696e-11	42.5327775661238	0.172504551843201	5.7375
62.4789818046081	28.6983377234682	1.0250446956391	0.0395290100866677	0.000758263873218676	3991.79848917318	62.7937604051753	24.4778958363143	1.46992927603967e-09	68.8701503824616	0.196317128571626	100
59.4678169622805	29.267936882091	1.09036399498613	0.0369626241708756	0.00031898352414335	2468.22231037629	57.781785605043	18.7001335950081	1.40144622235898e-11	48.2681875819192	0.183054501799542	29.55
59.8097471551117	30.3860787610519	0.746332289801128	0.0401909808514105	0.000377660819340389	4198.36370947535	51.0165410386986	25.3279692497361	5.54058682061247e-11	49.6294563706502	0.195437349310806	40.4
58.9327009208395	32.1520796822964	0.877902524653806	0.0390738902910619	0.000365047101012393	3521.47125633077	58.9374058885056	22.4243221660088	2.62253399073451e-10	50.8396196972718	0.202451247920547	29.2375
53.1855106830455	28.4094510626529	0.934176330118527	0.0363896094092251	0.000302791148381178	3533.54233592358	51.6243856325637	21.7487981881484	1.78142401819926e-11	48.2326164197456	0.181823811335706	35.1375
57.595022218165	30.464714876484	0.763398665319264	0.040822445593256	0.000477456518878422	4041.95255485212	49.5917596891889	24.8175083907628	9.52226931934354e-10	60.3127953087395	0.221542107492256	42.525
63.0944932297916	30.8432285808668	1.27743457143701	0.0397057152693531	0.000539817545142189	4035.63050335702	52.5277733255332	25.4666315595003	3.46368643185327e-10	66.6663621162328	0.197717425017214	52.825
60.1053627547336	30.4896605299797	1.12563060697477	0.0390140435416096	0.000839968586859002	3870.71277060569	57.7828784564423	23.7739378857707	1.38426897954943e-09	78.367613752851	0.202219727417716	26.0875
53.1110568534181	32.6694354959607	0.588641159088347	0.0426592147289382	0.000905874638269008	4556.35069518853	46.827984890205	25.1046063601008	1.88123516503824e-10	85.9486750791626	0.198744328646922	59.45
56.3413243709111	33.1185976728485	0.48756480394502	0.0435674677247554	0.000496520501123547	4830.63576059737	56.7885811440522	25.8904743364221	6.21405276119267e-11	62.4087776271672	0.19810036708784	57.3125
38.3619041717533	31.0358414737172	0.221550954387849	0.0430759679027717	0.00069013304415539	5639.2427381992	55.1973607095745	30.3494651191003	1.26661346350845e-09	68.29667400377	0.1556751617704	88.4517045454545
67.6243910898049	30.8638723745379	2.68311686004339	0.0396183031142916	0.000226311850419781	3420.4353575199	73.3435964536678	22.3421735037241	1.76149297425163e-12	45.5954701234122	0.202634854288209	9.35
67.1752830169362	34.8191055624971	2.78105995879766	0.047791655566387	0.000211875725023439	3815.09104778652	91.9912865367589	23.8572982581933	2.18228964095145e-12	45.823992082649	0.19568471037747	3.1625
81.9655522199754	35.5089304987645	2.32224618576206	0.0481935937474259	0.000166109142106413	3879.99543185157	101.764128287508	23.5254762587237	2.24194005473862e-12	41.3999274727725	0.223530333378318	20.525
70.2154535032669	36.7806362692747	2.68737815378928	0.049897313406303	0.00023315184526028	4763.65935497436	95.0620138680986	24.8695228524875	4.91649319415271e-12	46.5747978096135	0.189329430006116	12.8625
70.3037851999107	36.5738917196122	2.36469989785293	0.0483693150967883	0.00024459286976354	4573.84761356241	84.4160491409858	25.5408386045857	7.9466017430092e-11	45.8178410320255	0.216970976837172	14.325
60.4415199729587	35.8509827802968	2.59110466563277	0.0475420107632522	0.000595182581334463	4545.03818870213	84.8421110082236	25.7919368943106	2.50435103607957e-12	68.9079028039761	0.172217895809903	12.4625
63.6564832442001	34.216968313982	2.70079684409771	0.0476268858069858	0.000216976526978608	4679.48724039401	90.6254057323179	27.0831192433386	8.29762694773403e-12	44.8412210559918	0.18565230420002	4.2875
54.7577058464627	36.8536746892009	2.50228578814016	0.0464057955759215	0.000237850631751578	4297.49340565785	77.5739465255299	26.0196681113694	4.49528067499872e-13	45.552485248819	0.151724676963181	0
68.3979109432352	29.9149516178575	1.22711187483203	0.040891741575735	0.00143214541386393	3848.1468605122	80.7729760164534	23.6271841461128	4.51498109358491e-10	91.3805195329636	0.219730040939806	32.05
62.8250019004504	31.1902152546253	0.672847002302579	0.0451102262022055	0.00222769705022541	5793.55619378014	94.5417901347637	29.3836916253269	1.23042981979122e-09	106.330140930904	0.217021207377727	65.275
62.1708340626968	31.63347858893	0.590010485383557	0.0424767156631797	0.000386680766364429	5176.28995684931	52.8537530536156	27.2547318606388	1.74619285428678e-10	56.6840892567832	0.216111003358276	38.0875
58.3206324318594	31.2839067708075	0.622383548597569	0.0419183742986645	0.000519722073665709	4702.72579801168	54.0259553977968	24.7390900068168	2.71542198015928e-10	58.4698992838008	0.21307094522428	15.8625
66.3149904438158	35.3221368320074	0.649526310283166	0.0469225509578079	0.000910607095254614	5969.02552039584	53.7940279741927	30.4676206370203	1.00740541646126e-08	85.5866360727425	0.236022221112886	49.425
53.5404603337422	31.6466588548349	0.502849469533371	0.0450806756474885	0.000431953783546394	5470.50405534521	47.7480620256539	28.8420040895475	4.74961273907899e-09	61.0439728514892	0.202659033751617	29
62.2360352319018	30.9450255774658	0.846276194700788	0.0416773880565844	0.000884754425199535	4478.24794767375	59.768337869137	25.687170019687	1.75930052491929e-10	73.783521175307	0.2142120078568	22.2
69.5389112748217	31.3547399479161	1.2145689775182	0.0401048524415816	0.0017088135951153	3752.30823359025	69.2015461761835	23.4451186108205	4.62009777961193e-10	110.533871560041	0.221681533970717	30.075
40.3261586641126	37.1676139436176	0.270936668099561	0.0492885897023533	0.00117929660799903	5969.99818176307	50.5377471074183	31.2388737290279	4.15422952760362e-09	94.4562861822113	0.18553186040582	79.5125
62.469074174579	33.8420771964751	0.780051479655252	0.040765373708691	0.000740878895075003	4040.97718968904	50.6662833469255	24.3209250149925	2.16837951676052e-09	73.4693829769847	0.207905345755547	49.4375
77.4186767177412	33.7342632398211	1.17747681817251	0.0476679074259231	0.00180688029700923	5853.1568231419	68.6712470017742	28.6079285766003	8.36993857307254e-09	121.063416340151	0.252924518136719	39.2175572519084
67.6243910898049	30.8638723745379	2.68311686004339	0.0396183031142916	0.000226311850419781	3420.4353575199	73.3435964536678	22.3421735037241	1.76149297425163e-12	45.5954701234122	0.202634854288209	4.0625
67.1752830169362	34.8191055624971	2.78105995879766	0.047791655566387	0.000211875725023439	3815.09104778652	91.9912865367589	23.8572982581933	2.18228964095145e-12	45.823992082649	0.19568471037747	2.9375
81.9655522199754	35.5089304987645	2.32224618576206	0.0481935937474259	0.000166109142106413	3879.99543185157	101.764128287508	23.5254762587237	2.24194005473862e-12	41.3999274727725	0.223530333378318	9.4
70.2154535032669	36.7806362692747	2.68737815378928	0.049897313406303	0.00023315184526028	4763.65935497436	95.0620138680986	24.8695228524875	4.91649319415271e-12	46.5747978096135	0.189329430006116	1.7125
70.3037851999107	36.5738917196122	2.36469989785293	0.0483693150967883	0.00024459286976354	4573.84761356241	84.4160491409858	25.5408386045857	7.9466017430092e-11	45.8178410320255	0.216970976837172	7.25
60.4415199729587	35.8509827802968	2.59110466563277	0.0475420107632522	0.000595182581334463	4545.03818870213	84.8421110082236	25.7919368943106	2.50435103607957e-12	68.9079028039761	0.172217895809903	1.525
63.6564832442001	34.216968313982	2.70079684409771	0.0476268858069858	0.000216976526978608	4679.48724039401	90.6254057323179	27.0831192433386	8.29762694773403e-12	44.8412210559918	0.18565230420002	1.5125
54.7577058464627	36.8536746892009	2.50228578814016	0.0464057955759215	0.000237850631751578	4297.49340565785	77.5739465255299	26.0196681113694	4.49528067499872e-13	45.552485248819	0.151724676963181	0
64.7109046130214	34.5768959639843	0.951893516292675	0.0434951914518307	0.000385668499453244	5030.15705182729	42.7624294789857	24.8322528159681	4.48049093795454e-10	51.7729709073999	0.22413247543324	33.65
45.4117897901742	32.1957959183245	0.476113382922498	0.0429049566772719	0.000350991706538705	7458.53864453127	40.3868789013195	34.6854199026639	5.60409849354603e-09	57.835350895433	0.176527683345514	83.1125
74.1645672113309	36.6439118585266	1.17104764697991	0.0462561532600289	0.00020028375140528	5800.63730551871	61.1129763868245	28.0856555129083	1.06971443814719e-10	43.743138858397	0.232892035032642	31.55
53.9395567046461	35.6262743358081	0.524903121560216	0.0464351601591021	0.000469429513477598	6138.88316578542	39.1095743201825	29.1938496822181	1.12919521957991e-10	64.3144805165857	0.187097590863943	48.0125
68.7549149706151	35.2647430962458	0.750835265260201	0.0475985418874163	0.000387154299054971	6606.07317592332	49.8787058789823	32.7055928125422	7.88728227158706e-09	58.2444312014395	0.229287013970557	51.1875
47.703887698049	36.1105888411038	0.458411529926185	0.0486298437665395	0.000283546325645936	6740.23295186729	70.9497449082533	32.5471468475599	4.70314415330199e-09	55.4214316665479	0.167861651731892	79.325
66.2187122363446	33.8302317003462	0.725842318118422	0.0431196813852813	0.000267922171076408	5507.89531426139	50.9199022895412	28.2687170539998	9.96128581471677e-10	49.2941020127192	0.212762417010189	49.5625
76.7628994470725	36.2975395646491	0.69877143066513	0.0472378016921272	0.000260321891435839	5867.64039190537	51.8526215136998	30.1520969391935	2.2328552020965e-09	50.611851331326	0.226114307593035	35.9375
69.1082505696648	36.8174006082793	0.804258317171791	0.0473763054969774	0.000309979475427172	6548.50149015674	49.5178505065605	30.7020527250165	5.8129060328e-09	51.7549722785641	0.224130395612067	45.1375
49.7372734697466	37.3023424106876	0.583057265030326	0.0474419983381892	0.000524543318094414	6250.36184016879	36.9749026678024	29.917582522806	4.06575965329498e-09	61.6821354705051	0.189045688863763	72.2625
52.4712685007527	35.940788437979	0.486236501495143	0.0433822177777805	0.000450527299972191	5348.55783250434	38.7038118574667	27.9542211838323	5.39577718570081e-10	61.5543187289563	0.18884281806432	65.325
55.1432584926318	31.615777617562	0.634846143175622	0.0389045421308037	0.000567575834213925	4719.96187770732	39.2514046109307	27.0965968412495	1.04875522815837e-09	62.6170488892229	0.189536087236069	51.1375
67.4981473227569	31.8669844429192	0.837612120636576	0.0381088574298923	0.000235856543638414	3582.85108316912	50.5293945458942	22.125161858525	5.29462864927256e-11	44.7024697068096	0.224523875264616	30.1157407407407
55.8446286084404	37.7252338954575	2.18783183129275	0.0470707981574552	0.000210222514777089	3616.156632744	72.2051528245765	22.1219664190984	5.35456624461912e-13	43.8155365649819	0.173014340236211	0
58.9978046044071	36.2195576710227	2.16973760221324	0.046455640989383	0.000233134798905796	3339.55190536965	74.8840738040645	22.3787000055363	7.31900946188185e-13	43.5950444976923	0.196867252716795	0
62.5806624745272	34.2316032042819	2.16096654552173	0.0475450352267202	0.000882609953102286	4443.16515956059	88.6429355366425	25.0108943181497	7.8154455205091e-10	68.5811171035723	0.185958308399441	10.975
65.6709180294774	36.3735338554614	1.84498611081876	0.0463572703750005	0.000282528995152984	4204.81099522467	79.5408591039798	24.310090151356	9.45572075035863e-12	49.2792489395765	0.198969402332347	5.1125
58.5821719287702	35.0744517789543	2.29788500123891	0.0447134780930536	0.000259792543934133	3076.02227484848	78.6129345043535	21.5114075601405	1.14020556338453e-12	47.7584467762828	0.170297979157948	1.3625
65.2928300165299	33.4067602857942	2.32011913958738	0.0422259295724553	0.000271060515214977	2936.3341442604	76.0147950139904	20.7888458833283	1.68031360876382e-12	48.6825588835151	0.195479575739865	1.9875
73.7731014438906	32.6591404495199	1.78033157608485	0.0394818873288064	0.000224816806399165	3068.34307805386	68.4565734553801	20.6077682887536	4.08831847214704e-11	42.8505465540531	0.220610421486772	7.525
68.2008490467849	34.0236955421474	2.10948851251098	0.0422907643434619	0.000415903209891403	2700.56680111676	67.3099329204311	18.7738180162769	1.48143232193274e-12	52.4417101353914	0.209377730968656	1.925
102.4007775589	37.6158390935787	1.79703946138037	0.0671924312217566	0.000174091029788365	4615.87523525252	188.550151935335	27.3656393860588	1.41420267830502e-09	63.0645840036256	0.199858523738108	56.05
79.9958552075646	32.6076423619471	2.35675824714561	0.0449228717325013	0.000654131797934846	4286.80635582024	89.1982775300681	25.7215000223713	1.73102638731599e-10	77.9928305905256	0.233684782295248	49.9875
71.7245706840838	31.9245690470015	2.09028838587482	0.0400854443318762	0.000616243104716758	4410.09712623604	62.6810282723689	25.9908292563555	3.66190417449876e-10	72.8267934904873	0.217894301441246	47.825
83.4287893213741	36.0250241807891	1.61951043646909	0.0632930743742003	0.000778135901930329	4640.71258014123	160.693113379841	25.6655271046159	9.4011684376928e-10	76.380986664169	0.196241064334037	31.3875
81.2880024546684	33.2115886021324	1.7990073536094	0.052352112413149	0.000580826008040094	3502.7967302552	135.684935564715	23.2185776494929	5.44003005206068e-10	67.6885868841614	0.205377329551894	55.2375
89.872429252139	33.3476981194034	1.81087127570137	0.0447941015199512	0.00176382101971783	4459.20020728488	95.1436848469344	25.9873213194828	8.53324741188851e-10	107.26491433067	0.242844035784891	46.475
85.1230940081079	36.3761704180413	2.24819693293741	0.0534295376898071	0.000220672225672614	4151.87804864486	119.122853192742	25.1890238100158	8.28448429471188e-10	51.9081873429598	0.239058622341828	29.3875
106.207171807744	39.8691849576505	2.11017558103735	0.0709411610807605	0.000541994033547767	4259.68428551647	185.024742897976	26.7041588777244	4.76359351334973e-10	73.6389509970502	0.223528033490536	52.675
93.7193393244388	37.7544173082221	2.9660327156222	0.0516295577503568	0.00109490900355102	4495.24707402117	105.977177682715	25.5495544465402	1.15279222074125e-10	79.4155176603252	0.237347662494785	46.475
67.5759731271987	35.7760021885356	1.70975865517242	0.0509158247433778	0.00065324072920583	4988.62115430019	86.4472557450402	27.2079293092993	2.7731563710285e-09	67.8513866025416	0.208877565149752	80.05
71.492076756985	39.783324483066	0.940014540547268	0.0721062835891937	0.000248728050793981	6642.54280541121	139.054464597907	33.2377877257084	7.56835165353015e-09	70.1157683163199	0.235518858913974	58.35
69.3711709215337	31.8498317025803	1.26072420523725	0.0390611091481814	0.000365698114039631	2928.68419735032	58.3537995356615	19.6273576432655	1.57476665561783e-10	54.4532698565711	0.222796671624945	57.0875
73.1743282173635	34.1173237790885	1.25820870170629	0.0426582731370923	0.000673406485707345	3250.41149956618	77.2908793034592	22.0049968766953	4.18177015911972e-09	68.0228992722125	0.223665627331681	78.7125
88.7916287093604	37.6085953976828	1.54348072797305	0.0610617011817145	0.000347230944641192	3333.54934840543	146.837357371072	21.6037059056746	1.93416162087418e-09	62.9511245601943	0.225915377195727	48.0375
137.438351858005	32.9692520000613	1.37847451471637	0.0562364298372491	0.000323013872480806	1035.69106022975	132.479196693388	10.1777664728742	4.24026893507321e-11	52.4077964735557	0.222017549492974	4.83490566037736
56.5157665768865	32.8999645300453	2.71708798619523	0.0431723020676807	0.000192175911766932	3917.65463499253	73.0589199835606	24.578320172403	1.88073090842389e-12	42.9095105941088	0.181721909838518	11.5875
67.1933357385505	31.6298625861548	2.15580350375378	0.0421059989937346	0.000463312998930462	3213.38820009207	83.2363584919973	22.3220506856033	7.19765708895855e-10	58.0831540207356	0.181893276522781	9.1625
60.3058323101119	35.0409997025698	2.48717622341729	0.0464349142637159	0.000324721813140364	3919.23989818365	80.9939203948152	23.5559818799985	2.89243679845099e-12	54.3208659870442	0.168653379597002	11.5375
55.1710073165664	32.7513844039282	2.17440726661065	0.0420048333736325	0.000287174337267173	3353.9857552383	72.0729737744393	22.2605166943425	9.1455559625708e-13	49.9601827346505	0.167308743057172	0
56.4353984599392	32.3094493398317	2.23725494874196	0.0409323599620287	0.000296573254895517	3526.06015168048	75.4101132641813	22.4857068680175	5.2741080898752e-13	48.9160488959871	0.183523474538051	0
54.2231954796198	33.1947207463795	2.44177085509366	0.0428378837312609	0.000258167400095072	3644.66747783555	74.6501225260511	24.0323885997859	6.50667679249191e-13	48.8287915010864	0.173685435746137	0
60.1339000386225	33.1279644982355	2.3749435993777	0.0436302426508374	0.000187887742091538	3741.81037020177	81.4502934847834	24.2923920628973	3.44688374550214e-11	39.748773684347	0.181550647017408	4.05
48.2172127739343	33.2270289255443	2.40307767872218	0.0417009854025365	0.000242999433386083	3664.60242340067	69.6739682390607	22.3434999329893	4.39659569983543e-13	46.0258353004604	0.155139108571193	0
